# Supplementary material for: The differential effects of type and frequency of social participation on IADL declines of older people
Source: PLoS One. 2018 Nov 21;13(11):e0207426. doi: 10.1371/journal.pone.0207426 (PMC6248949; doi:10.1371/journal.pone.0207426)
Supplement: S1 File — (XLSX) [file pone.0207426.s007.xlsx]

## Sheet: Sheet 1
Imputation	Gender	Age at baseline	Marital status: not married	Education: ≤9 years	Subjective economic status: poor	Work status: working	BMI: abnormal	Hypertension	Diabetes mellitus	Heart disease	Cerebrovascular disease	Daily drinkers	Ex/current smokers	Exercise: inactive	Poor self-rated health	Depression	Poor cognitive functioning	Volunteer groups	Sports groups	Hobby clubs	Senior citizens' clubs	Neighborhood community associations	Cultural clubs	IADL Decline
0	2	75	1	0	0	0	0	0	0	0	0	0	0		0	0	0	0	0	0	1	1	0	0
0	1	70	0	0	1	0	0	1	0	0	0	1	1	1	0	0	0	0	0	0	1	1	0	0
0	2	67	0	0	1	0	0	1	1	0	0	0	1	1	1	0	0	0	0	0	1	1	0	1
0	2	76	0	0	0	0	0	1	0	1	0	0	1	0	1	0	0	0	1	0	1	0	0	0
0	2	71	1	0	1	0	0	1	0	0	0	0	0	1	0	0	1	0	0	1	1	1	0	0
0	2	68	0	0	0	0	0	1	0	0	0	0	0	1	0	0	0	0	1	0	1	1	0	0
0	2	83	0	0	0	0	0	0	0	0	0	0	0		0	0	0	0	2	2	0	1	0	1
0	1	67	0	0	0	0	1	1	0	0	0	0	1	1	0	0	0	0	1	1	0	0	0	0
0	2	79	0	0	0	0	1	1	0	0	0	0	0	1	1	1	0	0	0	0	0	0	1	0
0	1	70	0	0	1	1	0	0	1	0	0	0	1	1	0	0	0	0	1	1	0	0	0	0
0	1	73	0	0	0	0	1	1	0	0	0	0	1	1	0	0	0	0	0	0	0	2	0	0
0	2	68	0	0	1	0	0	1	0	1	0	0	0	0	0	1	0	0	0	1	0	0	0	0
0	1	78	0	0	0	0	0	0	0	0	0		1	1	1	0	1	0	2	0	1	0	0	1
0	2	77	0	0	0	0	0	1	0	1	0	0	0	1	0	0	0	0	0	0	0	0	0	0
0	2	82	0	0	1	0	0	1	0	0	0	0	0	1	0	0	1	0	0	1	0	1	0	0
0	2	81	0	0	0	0	0	0	0	0	0	0	0	1	1	1	0	0	2	2	2	1	2	1
0	1	68	0	0	0	1	0	1	0	0	0	1	1	1	0	0	0	0	0	1	0	0	0	0
0	2	67	0	0	0	0	0	1	0	0	0	0	0	0	1	1	0	0	0	0	0	0	0	0
0	1	69	0	0	1	1	1	0	0	0	0	0	1	0	0	0	0	0	0	0	0	1	0	0
0	2	66	0	0	1	0	0	1	0	0	0	0	0	1	0	0	0	0	0	1	0	1	0	0
0	2	72	0	0	0	0	0	0	0	0	0	0	0	1	1	1	0	0	0	1	1	0	0	0
0	1	69	0	0	1	0	0	0	0	0	0	1	1	1	0	0	1	0	0	0	0	0	0	0
0	2	67	0	0	1	0	0	0	0	1	0	0	0	0	1	0	0	0	0	2	0	0	0	0
0	1	75	0	0	1	0	1	0	0	0	0	0	0	0	0	0	0	0	0	0	0	1	0	0
0	1	78	0	0	0	0	0	1	0	0	0	1	1	1	0	0	0	0	0	0	0	1	0	1
0	1	68	0	0	0	0	0	0	0	0	0	1	1	0	0	0	0	0	1	1	0	1	1	0
0	2	66	0	0	0	0	1	1	0	0	0	0	0	0	0	0	0	0	0	2	0	1	0	0
0	1	80	0	0	0	0	0	0	0	0	0	1	1	1	0	1	0	0	0	1	0	1	1	1
0	2	76	0	0	0	0	0	0	0	0	0	0	0	1	0	0	0	0	2	0	0	0	0	0
0	2	77	1	0	0	0	0	1	0	0	0	0	0	0	0	0	0	0	1	1	0	0	1	0
0	2	65	0	0	0	1	0	0	0	0	0	0	0	0	0	0	0	0	2	0	0	2	0	0
0	2	77	0	0	0	0	1	1	0	0	0	0	0	1	0	1	0	0	2	2	0	0	1	0
0	2	66	0	1	1	0	0	1	0	0	0	1	0	1	0	1	0	0	2	1	0	1	0	0
0	1	66	0	0	0	1	1	0	0	0	0	1	1	1	0	1	0	0	1	0	0	0	0	0
0	1	68	0		1	0	0	1	0	1	0	1	1	1	0	0	0	0	0	0	0	1	0	0
0	2	66	0	0	1	0	0	0	1	0	0	0	0	0	0	0	0	0	2	0	0	0	0	0
0	1	81	0	0	1	0	0	0	0	0	0	0	1	0	0	0	1	0	2	2	1	1	0	0
0	2	78	0	0	1	0	0	0	1	0	0	0	0	0	1	1	0	0	2	0	0	0	0	0
0	1	73	0	0	1	0	0	0	0	0	0	0	0	1	0	1		0	0	0	0	0	0	0
0	2	72	0	0	1	0	0	0	0	0	0	0	0	1	0	1	1	0	1	0	0	0	0	0
0	1	71	0	0	0	0	1	0	1	0	0	1	1	1	1	0	0	0	1	1	0	1	1	0
0	2	65	1	0	0	1	0	0	0	0	0	0	0	1	0	0	0	0	0	0	0	1	0	0
0	1	75	0	0	0	0	0	1	1	0	1	1	1	1	0	0	0	0	1	1	1	1	0	0
0	2	73	0	1	1	0	0	0	0	0	0	0	0	0	0	0	0	0	0	2	0	0	0	0
0	2	77	0	0	0	0	1	1	0	0	0	0	0	0	0	1	0	0	0	0	0	0	0	1
0	1	70		0	1	1	0	0	0	0	0			0	0		0	0	0	1	0	0	0	0
0	1	71	0	0	0	0	1	1	0	0	0	1	1	0	0	0	0	0	0	0	0	1	0	0
0	2	73	1	0	1	0	1	0	0	0	0			0	0		0	0	2	1	0	2	2	0
0	2	70	1	1	1	0	1	1	0	0	0	0	0	1	1	1	0	0	0	0	0	0	0	0
0	1	70	0	0	1	1	0	1	1	0	0	1	1	0	1	1	0	0	2	1	0	0	1	0
0	1	66	0	0	0	1	1	0	0	0	0	0	1	1	0	0	0	0	1	1	0	0	0	0
0	2	65	1	0	0	0	0	1	0	0	0	0	0	0	0	0	0	0	2	0	0	1	1	0
0	1	72	0	0	1	0	0	0	0	1	0	0	0	1	1	0	0	0	1	2	0	0	0	0
0	2	72	0	0	1	0	0	1	0	0	0	0	0	0	0	1	0	0	2	2	0	1	0	0
0	1	65	0	0	1	1	0	0	0	0	0	1	1	0	0	0	0	0	2	0	0	0	0	0
0	1	72	0	0	0	0	0	1	0	1	0	1	1	0	0	0	0	0	1	1	0	1	0	0
0	2	71	0	0	0	0	0	0	0	0	0	0	0	1	0	0	0	0	0	0	0	0	0	0
0	1	70	0	0	1	1	0	0	0	0	0	0	1	0	0	0	1	0	1	1	0	1	0	1
0	1	67	0	0	0	1	1	1	0	0	0	1	1	0	0	0	0	0	1	0	0	0	0	0
0	2	66	0	0	0	0	0	0	0	0	1	0	0	1	0	0	0	0	0	0	0	0	0	0
0	1	68	0	1	0	1	0	0	1	0	0	0	0	0	0	0	0	0	0	1	0	0	0	0
0	2	70	1	1	1	0	1	0	0	0	0	0	0	1	0	0	0	0	2	0	0	0	2	0
0	1	77	0	0		0	0	1	0	0	0	1	1	1	0	0	0	0	0	0	0	0	0	0
0	1	82	0	1	1	0	0	1	0	0	0	1	1	1	0	1	0	0	0	1	0	1	0	0
0	2	76	0	1	1	0	0	0	0	0	0	0	0	1	1	1	1	0	0	0	0	1	0	0
0	2	82	0	0		0	1	0	0	0	0			0	0		0	0	2	0	0	0	0	0
0	1	78	0	0	1	0	0	0	0	0	0	1	1	0	0	1	1	0	2	0	0	0	0	0
0	1	77	0	1	1	0	0	0	0	0	0	0	1	1	0	0	0	0	0	0	0	1	0	0
0	1	65	0	0	1	0	0	0	0	0	0	1	1	0	0	0	0	0	2	1	0	0	0	0
0	2	88	1	0	0	0	0	1	0	1	0	0	0	1	0	0		0	0	0	1	0	1	0
0	2	78	1	0	1	0	0	1	0	0	0	0	0	0	0	0	0	0	2	0	0	0	0	0
0	2	77	1	0	1	0	0	0	0	0	0	0	0	1	0	0	0	0	0	0	0	1	0	0
0	2	69	0	0	1	0	0	0	0	0	0	0	0	1	0	0	1	0	0	0	0	0	0	0
0	2	65	0	0	1	0	0	1	0	0	0	0	0	1	0	0	0	0	0	0	0	1	0	0
0	1	77	0	0	0	0	0	1	0	1	0	0	1	1	0	0	0	0	0	0	0	1	0	0
0	2	76	0	0	0	0	0	0	0	0	0	0	0	1	0	0	0	0	0	0	0	1	0	0
0	1	65	0	0	1	0	0	0	0	0	0			1	0		0	0	0	0	0	1	1	0
0	2	74	0	0	0	0	0	1	0	0	0	0	0	0	0	0	0	0	0	0	0	0	0	0
0	2	65	0	0	1	0	1	1	0	0	0	0	0	1	0	0	0	0	0	1	0	1	0	0
0	1	75	0	0	0	1	1	1	1	0	1	0	1	1	1	0	0	0	0	0	0	0	0	1
0	2	71	0	0	1	0	0	1	0	0	0	0	0	1	0	0	0	0	1	1	0	1	0	0
0	1	78	0	0	0	0	1	1	0	0	0	0	1	0	0	0	1	0	2	1	0	0	0	0
0	2	66	0	0	0	0	0	1	0	0	0	1	0	0	0	0	0	0	2	2	0	1	2	0
0	2	74	1	0	1	1	1	0	0	0	0	0	0	0	0	0	0	0	0	1	0	0	0	0
0	1	75	0	0	0	0	0	1	1	0	0	0	1	1	0	0	0	0	1	1	0	0	0	0
0	2	66	0	0	0	0	0	1	0	0	0	0	0	0	0	0	0	0	2	1	0	1	1	0
0	1	71	0	0		0	0	0	0	0	0	0	1	0	0	0	0	0	2	2	0	0	0	0
0	2	65	0	0	1	0	1	0	0	0	0	0	0	1	0	0	0	0	0	0	0	0	0	0
0	2	66	0	0	1	0	0	0	0	1	0	0	0	0	0	0	0	0	2	1	0	0	0	0
0	2	76	0	0		0	0	0	0	1	0	0	0	1	0	0	0	0	0	2	0	0	2	0
0	2	71	1	0	1	0	0	0	0	0	0	0	0		0	0	0	0	0	2	0	0	0	1
0	1	77	0	0	0	0	0	0	0	0	0	0	0	1	0	0	0	0	0	0	0	0	0	0
0	1	74	0	1	1	0	1	0	0	0	0	1	1	1	0	0	0	0	0	0	0	0	0	0
0	1	75	1	0	0	0	1	1	0	0	0	0	0	0	0	0	0	0	2	1	0	1	0	0
0	1	68	1	0	0	0	0	0	0	0	0	0	1	0	0	0	1	0	0	0	0	1	0	0
0	2	79	0	0	0	1	1	1	0	0	0	0	0	1	0	0	0	0	0	2	0	0	0	0
0	2	68	0	0	0	0	1	0	0	0	0	0	0	0	0	1	0	0	2	0	0	0	0	0
0	2	76	0	0	1	0	0	1	0	0	0	0	0	0	0	0	0	0	0	1	0	0	0	0
0	1	73	0	0	1	0	0	1	0	1	0	1	1	1	0	0	1	0	0	1	0	0	0	0
0	1	73	0	0	0	0	0	0	0	0	0	1	1	0	0	0	0	0	2	0	0	0	0	0
0	1	72	0	0	1	0	0	0	0	1	0	0	1	1	1	1	1	0	0	0	0	0	0	0
0	2	82	1	0	1	0	0	1	0	0	0	0	0	0	0	1	0	0	0	2	0	0	0	0
0	1	86	0	0		0	1	1	1	1	1	1	1	1	0	0	0	0	0	0	0	0	0	0
0	2	83	0	0		0	1	0	0	0	0	0	0		0	0	0	0	0	0	2	0	0	1
0	1	71	0	0	1	0	0	0	0	0	0	0	1	1	0	0	0	0	0	0	0	1	0	0
0	2	67	0	0	1	1	0	0	1	1	0	0	1	0	1	0	0	0	0	0	0	0	0	0
0	2	65	1	0	1	0	0	0	0	0	0	0	1	1	0	1	0	0	0	0	0	0	0	0
0	1	66	0	0	0	1	0	1	0	0	0	1	0	0	0	0	0	0	2	1	0	0	0	0
0	2	68	1	1	1	0	1	0	0	0	0	0	1	1	1	1	1	0	0	0	0	0	0	0
0	2	66	0	0	1	0	1	0	0	0	0	0	0	0	0	0	0	0	0	0	0	1	0	0
0	2	68	1	1	0	0	1	1	0	0	0	0	0	1	0	0	0	0	0	0	0	0	0	0
0	2	69	0	0	1	0	0	0	0	0	0	0	0	0	0	0	0	0	2	1	0	0	0	0
0	1	72	0	0	1	0	0	0	0	0	0	0	1	0	0	0	0	0	2	1	0	0	0	0
0	2	69	0	0	1	0	0	0	0	0	0	0	0	0	0	0	0	0	2	2	0	0	1	0
0	1	65	0	0		1	0	0	0	0	0	0	1	1	0	0	0	0	0	1	0	0	0	0
0	2	65	0	0		0	1	0	0	0	0	0	0	1	0	0	0	0	0	1	0	0	0	0
0	1	71	0	0		1	0	0	0	0	0	0	0	1	0	0	1	0	0	0	0	1	0	0
0	1	78	0	0	0	1	1	1	1	0	0	0	1	1	0	0	0	0	1	2	0	0	0	0
0	2	71	1	0	1	0	0	1	0	0	0	0	0	1	0	1	0	0	0	1	0	1	0	0
0	1	70	0	1	1	1	0	1	0	0	0	0	1	0	0	0	0	0	0	2	0	1	0	0
0	1	65	0	0	1	1	0	0	0	0	0	0	1	1	0	0	0	0	1	2	0	1	1	0
0	2	69	0	0	1	0	0	0	0	0	0	0	0	1	0	0	0	0	0	0	0	0	0	0
0	1	66	0	0	0	1	0	1	0	0	0	0	1	0	0	0	0	0	1	1	0	0	2	0
0	2	76	0	0	1	0	0	1	0	1	0	0	0	1	0	1	1	0	0	0	0	0	0	0
0	1	74	0	0	0	0	0	1	1	0	0	0	1	1	0	0	0	0	0	0	0	1	0	0
0	2	69	0	0	0	0	0	0	0	0	0	0	0	0	0	0	0	0	2	1	0	1	0	0
0	1	77	0	0	1	0	0	0	1	1	0	1	1	0	1	0	0	0	0	2	0	2	0	0
0	2	76	0	0	1	0	0	1	0	0	0	1	1	1	0	0	0	0	0	1	0	1	0	0
0	2	81	1	0	1	0	0	0	0	0	0	0	0	1	0	0	0	0	0	0	0	0	0	0
0	2	89	0	0	0	0	0	0	0	0	0			1	0		0	0	0	1	0	0	0	1
0	2	67	0	0	1	0	0	1	0	0	0	0	0	0	0	0	0	0	2	1	0	0	2	0
0	1	68	0	0	0	0	1	1	0	0	0	1	1	1	0	0	1	0	0	0	0	1	0	0
0	2	66	0	0	0	1	1	0	0	0	0	0	0	1	0	0	0	0	1	2	0	1	0	0
0	1	73	1	0	1	0	0	1	0	1	0	0	0	0	1	1	0	0	0	0	0	0	0	0
0	1	82	0		1	0	0	1	0	0	0	0	0	1	1	0	0	0	0	0	0	0	0	1
0	1	69	0	0	0	0	0	1	0	0	0	1	1	0	0	0	0	0	0	0	0	0	0	0
0	2	66	1	0	0	0	0	1	0	0	0	1	0	1	0	0	0	0	0	1	0	0	1	0
0	1	71	0	0	0	0	0	0	0	0	0	0	0	1	0	0	0	0	0	0	0	0	0	1
0	1	65	0	0	0	0	1	0	1	0	0	0	1	0	0	0	0	0	0	0	0	0	0	0
0	1	67	0	0		0	1	1	0	0	0	1	1	0	0	0	0	0	2	2	0	1	0	0
0	2	76	0	0	0	0	1	0	0	1	0	0	0	0	0	0	0	0	0	0	0	0	0	0
0	2	66	0	0	0	0	0	0	0	0	0	0	0	1	0	1	0	0	0	2	0	0	0	0
0	1	66	0	0	1	0	1	1	0	0	0	0	1	0	0	1	0	0	0	0	0	0	0	0
0	2	66	1	0	0	0	0	0	0	0	0	0	0	1	1	1	0	0	2	2	0	1	0	0
0	1	72	0	0	1	0	0	1	0	0	0	0	1	0	0	0	0	0	0	0	0	0	0	0
0	1	65	0	0	0	1	0	0	0	0	0	1	1	1	0	0	0	0	0	0	0	0	0	0
0	2	67	0	0	1	0	0	0	0	0	0	0	0	1	0	0	0	0	0	1	0	1	0	0
0	2	77	0	1	1	0	0	0	0	0	0	0	0	1	0	0		0	0	0	0	0	0	1
0	2	65	0	1	1	0	0	0	0	0	0	1	0	1	0	0	0	0	0	2	0	0	0	0
0	2	74	0	1	1	0	0	0	1	0	0	0	0		1	0	0	0	0	0	0	0	0	0
0	1	78	0	0	1	0	1	0	0	1	0		1	1	0		0	0	0	0	0	0	0	0
0	2	72	0	0		0	0	0	0	1	0	0	0	1	1	1	1	0	0	1	0	0	0	0
0	2	72	0	1	1	0	1	0	0	0	0	0	0	1	0	0	0	0	0	0	0	0	0	0
0	2	76	0	0	1	0	1	0	0	0	0	0	0	1	0	1	0	0	0	1	0	0	0	0
0	1	68	0	0	1	0	0	0	0	0	0	0	1	0	0	0	0	0	2	1	0	1	1	0
0	1	70	0	0	0	0	0	1	0	0	0	1	1	1	0	0	0	0	0	0	0	1	0	1
0	2	65	0	0	0	0	1	1	0	0	0	1	0	1	0	0	0	0	0	0	0	1	0	0
0	2	84	1	0	0	0	0	1	0	0	0	0	0	1	1	1	0	0	0	0	0	0	0	0
0	2	70	0	0	1	0	0	0	0	1	0	0	0	0	1	1	0	0	0	1	1	1	0	0
0	2	75	1	0	1	0	0	1	0	0	0	0	0	1	0	0	0	0	0	0	0	0	0	0
0	1	66	0	1	1	1	0	1	1	0	1	1	1	1	1	1	1	0	0	0	0	0	0	0
0	1	68	0	0	0	1	0	0	0	0	0	0	0	1	0	0	0	0	0	0	0	0	0	0
0	1	74	0	0	0	1	0	0	0	0	0	0	1	0	1	0	0	0	0	1	0	0	0	0
0	2	72	0	0	1	0	1	1	0	0	0	0	0	1	1	0	0	0	0	0	0	0	0	0
0	2	74	0	1	0	0	0	1	0	0	0	0	0	1	0	0	0	0	0	0	0	0	0	0
0	1	73	0	0	0	0	0	0	1	0	0	0	1		0	0	0	0	0	0	0	0	0	0
0	2	77	0	1	1	0	0	1	0	0	0	0	0	0	1	1	0	0	2	0	0	1	0	0
0	1	72	0	0	0	1	1	0	0	0	0	1	1	0	0	0	0	0	1	1	0	0	0	0
0	1	72	0	0	1	0	0	1	0	1	1	0	0	1	1	1	0	0	0	0	0	1	0	0
0	2	73	0	0	1	0	0	0	0	0	0	0	0	1	1	1	0	0	0	0	0	0	0	0
0	1	70	0	0	1	0	1	1	0	0	0	1	1	0	0	0	0	0	0	0	0	1	0	0
0	1	68	0	0	1	0	1	1	1	0	0	1	1	0	0	0	0	0	1	1	0	1	1	0
0	2	72	0	0	0	0	1	1	0	0	0	0	0	1	0	0	0	0	0	0	0	0	0	0
0	1	71	0	0		1	0	1	0	1	0	0	1	0	0	0	0	0	2	2	0	0	1	0
0	1	73	0	0	1	1	0	0	0	0	0	0	1	0	0	0	0	0	2	1	0	0	0	0
0	2	65	0	0	1	0	0	0	0	0	0	0	0	0	0	0		0	2	2	0	0	0	0
0	2	66	0	1	0	0	0	0	0	0	0	0	0	1	0	0	0	0	0	0	0	0	0	0
0	1	71	0	0	1	0	0	0	0	0	0	0	1	0	0	0	0	0	0	0	0	0	0	0
0	2	72	0	0	0	0	0	0	0	0	0	0	0	1	0	0	0	0	0	0	0	0	0	0
0	1	71	0	0	0	0	0	1	0	0	0	0	0	0	0	0	0	0	0	0	0	1	0	0
0	1	67	0	0	1	0	0	0	0	0	0	1	1	1	0	0	0	0	1	1	0	0	0	0
0	2	65	0	0		0	0	1	0	0	0	1	0	0	0	0	0	0	2	2	0	0	0	0
0	1	65	0	0	0	0	0	0	0	0	0	0	1	0	0	0	0	0	0	0	0	0	0	0
0	2	71	0	0	1	0	0	0	0	0	0	0	0	1	0	0	0	0	0	0	0	1	0	0
0	2	70	0	0	1	0	0	0	0	0	0			0	0		0	0	2	2	0	0	1	0
0	2	65	0	0	1	0	1	1	0	0	0	0	0	1	1	0	0	0	0	0	0	1	0	0
0	1	67	1	0	1	1	1	1	0	0	0	1	1	0	0	0	0	0	2	0	0	0	0	0
0	2	65	0	0	1	0	0	0	0	0	0			1	0			0	0	1	0	0	0	0
0	2	76	0	1	1	0	1	1	0	0	0	0	0	0	0	0	0	0	0	2	0	0	2	0
0	2	86	1	1	0	0	1	0	0	0	0	0	0	1	0	0	0	0	0	0	0	0	0	1
0	1	74	0	0	1	0	0	1	1	1	1	0	1	1	1	0	0	0	0	0	0	0	0	0
0	1	72	0	0	1	0	0	1	0	0	0	1	1	0	0	0	0	0	2	1	0	0	0	0
0	1	66	0	0	0	1	1	1	0	0	0	0	1	1	0	0	0	0	0	1	0	0	0	0
0	2	79	1	1	0	0	0	1	0	1	0	0	0	1	0	1	1	0	1	0	0	0	0	1
0	1	74	0	0	0	0	0	0	0	1	0	1	1	0	0	0	0	0	2	1	0	1	0	0
0	1	73	0	1	1	0	0	1	0	0	0	1	1	1	0	0	0	0	0	0	0	0	0	0
0	1	66	0	0	0	1	1	0	0	0	0	0	1	1	0	0	0	0	0	0	0	0	0	0
0	1	76	0	0	0	1	0	0	1	0	0	0	0	1	0	0	0	0	1	0	0	1	0	0
0	2	72	0	0		0	0	1	0	1	0	0	0	1	0	0	0	0	2	2	0	0	0	0
0	2	90	1	1	0	0	0	0	0	0	0	0	0	1	0	0	0	0	0	2	2	2	0	0
0	2	78	0	1	1	0	1	0	0	0	0	0	0	0	0	1	0	0	2	1	1	0	0	0
0	2	67	1	0	0	0	0	1	0	0	0	0	0	1	0	0	0	0	0	2	0	1	0	0
0	2	67	0	0	1	0	1	0	0	0	0	0	0	1	1	1	0	0	0	0	0	0	0	0
0	1	66	1	0	0	1	0	1	0	0	0	1	1	1	0	0	0	0	1	1	0	1	0	0
0	1	67	1	0	1	0	0	0	0	0	0	1	1	1	0	1	0	0	1	0	0	0	0	0
0	1	66	0	0	0	1	0	0	0	1	0	0	1	0	1	0	0	0	0	0	0	0	0	0
0	2	65	0	0	0	1	0	0	0	0	0	0	0	0	0	0	0	0	2	1	0	0	0	0
0	1	73	0	0		0	0	0	0	1	1	0	1	1	1	0	0	0	0	1	0	0	0	0
0	2	72	0	0	0	0	0	0	0	0	0	0	0		0	0	0	0	0	0	0	1	0	0
0	1	66	0	0	1	1	0	0	1	1	0	0	1	1	1	0	1	0	0	0	0	0	0	0
0	2	65	1	0	1	0	1	1	1	1	0	0	0	1	1	1	0	0	0	0	0	0	0	0
0	1	70	0	1	1	0	1	1	0	0	1	0	1	1	0	0	0	0	0	0	0	0	0	1
0	1	66	0	0	1	0	1	0	0	0	0	1	1	0	0	0	1	0	0	0	0	0	0	0
0	2	83	1	0	1	0	1	0	0	0	0	0	0	1	0	1	0	0	0	0	0	0	0	1
0	2	66	1	0	0	1	0	1	0	0	0	0	0	1	0	0	0	0	0	0	0	0	0	0
0	2	77	0	0	1	0	0	1	0	0	0	0	0	0	0	0	0	0	2	2	1	0	0	0
0	1	81		1		0	0	0	0	0	0			1	0		0	0	0	0	0	0	0	0
0	1	67	0	0	1	1	1	0	0	0	0	0	1	1	0	0	0	0	1	1	0	0	0	0
0	2	72	0	0	1	0	0	0	0	0	0	0	0	1	0	0	0	0	2	0	0	0	0	0
0	1	69	0	0	1	1	0	0	0	0	0	0	1	1	0	1	0	0	0	0	0	0	0	1
0	2	65	1	0		0	1	0	0	0	0	0	0	0	0	1	0	0	0	0	0	0	0	0
0	1	73	0	0	1	0	0	1	0	0	0	1	1	0	0	0	1	0	1	1	0	1	0	1
0	2	73	1	0	0	1	0	1	1	0	0	0	0	0	0	0	1	0	2	2	0	0	0	0
0	1	68	0	0	1	0	0	1	1	0	0	0	1	1	1	1	0	0	1	1	0	1	0	0
0	2	65	0	0	1	0	0	0	0	0	0	0	0	1	0	0	1	0	0	1	0	0	0	0
0	2	67	0	1	0	0	0	0	0	0	0	1	0	1	1	1	1	0	0	0	0	0	0	0
0	1	65	0	0	0	0	1	0	0	0	0	1	1	1	0	0	0	0	1	0	0	0	0	0
0	1	68	0	0	0	0	0	1	0	0	0	0	1	0	0	0	0	0	2	0	0	0	0	0
0	2	75	1	0	0	0	1	1	0	0	0	0	0	0	0		0	0	2	1	0	1	1	0
0	2	73	0	0	1	0	0	1	0	0	0	0	0	0	0		1	0	2	1	0	0	0	0
0	2	66	0	0	1	0	0	1	0	0	0	0	0	1	0	0	0	0	0	0	0	0	0	0
0	2	65	0	0	0	0	1	0	0	0	0	0	0	1	0	0	0	0	1	2	0	0	2	0
0	2	80	1	0	1	0	0	1	0	0	0	0	0	1	0	0	0	0	0	1	0	0	0	0
0	1	82	0	0	1	0	1	1	1	1	0	0	1		0	0	0	0	0	0	0	0	0	1
0	2	79	0	0	1	0	1	1	0	0	0	0	0	1	0	0	0	0	0	0	0	0	0	1
0	1	72	0	0	1	0	1	0	0	0	0			1	0		0	0	0	0	0	0	0	0
0	2	68	0	0	1	0	0	1	0	0	0	0	0	1	0	0	0	0	0	0	0	0	0	0
0	2	83	1	0		0	0	0	0	0	0			1	0		0	0	0	2	0	0	0	0
0	2	80	0	0	0	0	1	1	0	1	0	0	0	1	1	0	0	0	0	0	0	0	0	0
0	2	86	0	0	1	0	0	0	0	0	0	0	0	1	0	1	0	0	0	0	0	0	0	0
0	2	67	0	0	0	0	1	0	0	1	0	0	0	0	1	1	0	0	2	2	0	0	0	0
0	1	66	0	0	1	1	0	0	1	0	0	1	1	0	0	0	0	0	2	2	0	0	0	1
0	2	71	0	0	0	0	0	0	0	0	0	0	0	1	0	1	0	0	0	0	0	0	0	0
0	1	66	0	0	0	1	0	0	0	0	0	1	0	1	0	0	0	0	0	1	0	0	0	0
0	2	75	0	0	1	0	0	0	0	0	0	0	0	1	0	1	0	0	0	0	0	0	0	0
0	2	72	1	0	0	0	0	0	0	0	0	0	0	0	0	0	1	0	0	1	0	0	1	0
0	2	69	0	0	0	0	0	0	0	0	0	0	0	0	0	0	0	0	2	2	0	0	1	0
0	2	81	1	0	1	0	0	1	0	0	0	0	0	1	0	0	0	0	0	0	0	1	0	0
0	1	66	0	0	0	1	0	0	0	0	0	1	0	1	0	0	0	0	1	1	0	0	0	1
0	1	70	0	1	0	1	0	0	0	0	0	0	1	0	0		0	0	0	0	0	1	0	0
0	1	69	0	0	1	0	1	1	1	0	0	0	1	1	0	0	0	0	1	1	0	1	0	0
0	1	68	0	0	0	0	0	1	0	0	0	0	1	1	0	0	0	0	0	1	0	0	0	0
0	2	80	1	0	0	0	0	0	0	0	0	0	0	0	0	0	0	0	2	0	0	0	0	0
0	2	69	0	1	0	0	0	1	0	0	0	1	0	0	0	0	0	0	2	1	0	0	0	0
0	2	78	0	0	0	0	0	0	1	0	0	0	1	1	0	1	0	0	0	1	1	1	1	0
0	2	69	0	0	0	0	0	0	0	0	0	0	1	1	0	1	0	0	0	0	0	0	0	0
0	2	66	0	0	1	0	0	0	0	0	0	0	0	1	0	0	1	0	0	0	0	0	0	0
0	1	71	1	0	0	0	0	0	0	0	0	1	1	0	0	0	0	0	1	1	0	0	1	0
0	1	66	0		1	0	0	0	0	0	0	1	0	1	0	0	0	0	0	1	1	0	0	1
0	2	71	0	1	1	0	0	1	0	0	0	0	0	1	0	0	0	0	2	0	0	0	1	0
0	1	72	0	0	1	0	0	0	0	0	0	0	0	0	0	0	0	0	1	1	0	1	0	0
0	1	79	0	0	1	0	0	0	0	1	0	0	1	1	0	0	0	0	0	1	1	1	0	0
0	2	71	0	0	1	0	1	1	0	0	0	0	0	0	0	1	0	0	0	1	0	0	0	0
0	1	69	0	1	1	0	0	0	0	0	0	1	0	0	0	0	0	0	0	2	0	0	0	0
0	2	66	0	0	0	0	0	0	0	0	0	0	0	0	0	0	0	0	2	1	0	0	0	0
0	2	68	0	0	0	0	0	0	0	0	0	0	0	1	0	0	0	0	0	1	0	0	1	0
0	1	71	0	0	0	1	0	0	0	0	0	0	1	1	0	0	0	0	0	0	0	0	0	1
0	2	66	0	0	0	1	0	0	0	0	0	0	0	0	0	0	0	0	0	0	0	0	0	0
0	1	71	1	0	1	1	0	1	0	0	0	0	1	0	0	1		0	0	2	0	0	1	1
0	2	69	0	1	0	0	0	0	0	0	0	0	1	1	0	0	0	0	0	1	0	1	0	0
0	1	66	0	1	0	0	0	0	0	0	0	0	1	1	0	0	0	0	1	0	0	0	0	0
0	1	68	0	0	1	0	0	0	0	1	0	1	0	0	0	1	0	0	2	0	0	0	0	0
0	2	75	0	1	0	0	0	0	0	0	0	0	0	1	0	0	0	0	0	0	0	0	1	0
0	1	75	0	1	1	0	0	1	0	0	0	1	1	1	0	1	1	0	2	1	0	1	0	0
0	2	72	0	0	1	0	0	0	0	0	0	0	0	1	0	0	1	0	2	1	0	0	0	0
0	1	67	0	0	0	1	0	0	0	0	0	0	0	0	0	0	0	0	0	0	0	0	0	0
0	2	88	1	1	0	0	0	0	0	0	0	0	0	1	0	0	0	0	0	1	0	0	0	0
0	1	75	0	0	0	1	0	0	0	0	0	0	1	0	0	0	0	0	0	0	0	0	2	0
0	2	68	0	0	0	0	0	0	0	0	0	1	0	1	0	0	0	0	1	1	2	1	2	0
0	1	77	0	0	1	0	0	0	0	0	0	1	0	0	0	0	1	0	1	0	0	0	0	0
0	1	73	0	0	0	0	0	0	0	0	0	0	0	1	0	0	0	0	0	0	0	0	0	0
0	2	69	0	0	1	0	0	1	0	0	0	0	0	0	0	0	0	0	2	0	0	1	0	0
0	1	68	0	0	1	1	1	0	0	0	0	0	1	0	1	0	0	0	2	0	0	0	0	1
0	2	67	0	0	1	1	0	0	0	0	0	0	0	1	0	0	0	0	0	0	0	1	0	0
0	2	79	0	1	0	0	0	0	0	0	0	0	0	1	0	0	0	0	0	0	0	1	0	0
0	1	77	0	1	0	0	0	0	1	0	0	0	0	1	0	0	0	0	0	0	0	1	0	0
0	2	67	0	0	0	0	1	1	0	0	0	0	1	1	0	0	0	0	0	1	0	0	0	0
0	2	70	0	0	0	0	0	1	1	0	0	0	0	1	0	0	1	0	0	2	0	1	1	0
0	1	82	0	1	0	0	0	1	0	0	0	1	1	1	0	0	1	0	0	0	0	0	0	1
0	2	79	0	1	1	0	0	1	0	0	0	0	0	1	0	0	0	0	2	2	1	0	0	0
0	2	75	1	0	1	0	0	0	0	0	0	0	0	1	0	1	1	0	0	0	0	0	0	1
0	2	66	0	0	0	1	1	0	0	0	0	1	0	1	0	0	0	0	0	0	0	0	0	0
0	1	82	1	0	0	0	0	0	0	0	0	1	1	0	0	0	0	0	2	1	1	1	0	0
0	1	69	0	0	1	0	0	0	1	0	0	1	1	1	0	0	0	0	0	2	0	1	0	0
0	2	66	0	0	1	0	0	1	1	0	0	0	0	0	1	0	0	0	2	0	0	0	0	0
0	2	71	0	0		0	0	0	0	0	0	0	0	1	1	1	0	0	0	2	0	0	0	0
0	1	80	0	0	1	0	0	0	1	0	0	1	1	1	0	1	1	0	1	0	1	1	2	0
0	2	73	0	0	0	0	1	0	0	0	0	0	0	0	0	0	1	0	2	1	0	1	0	0
0	2	90	1	1	0	0	0	1	0	0	0	0	0		0	0	1	0	0	2	1	0	0	0
0	2	70	0	0	0	0	1	0	0	0	0	0	0	0	0	0	0	0	2	1	0	0	0	0
0	1	72	0	0	1	1	0	0	0	0	0	0	1	0	0	0	0	0	0	0	0	0	0	0
0	2	69	0	0	0	0	1	1	0	0	0	0	0	1	0	0	0	0	1	0	2	1	0	0
0	2	67	0	0		0	0	1	0	0	0	0	0	1	0	0	0	0	0	2	0	0	1	0
0	2	73	0	0	1	0	0	0	0	0	0	0	0	0	0	0	0	0	0	2	0	0	0	0
0	1	72	0	0	0	0	0	0	1	0	1	1	1	1	1	1	0	0	0	0	0	0	0	0
0	2	67	0	0	0	0	0	1	0	0	0	1	1	0	0	0	0	0	2	0	0	1	0	0
0	1	80	0	0	0	0	0	0	0	1	0	0	1	1	0	1	0	0	0	0	0	0	0	1
0	2	77	0	0	0	0	1	1	0	0	0	0	0	1	0	0	0	0	0	0	0	1	0	0
0	2	74	0	0	0	0	0	1	0	0	0	0	0	1	0	0	1	0	0	0	0	1	0	0
0	2	68	0	0	1	0	0	0	0	0	0	0	0		0	1	0	0	0	1	0	0	0	0
0	1	72	0	0	1	0	0	1	1	0	0	1	1	1	0	0	0	0	0	0	0	0	0	0
0	2	68	1	0	1	1	0	0	0	0	0	1	0	1	0	0	0	0	0	2	0	0	0	0
0	1	69	0	0		0	0	1	0	0	0	1	1	0	0	0	0	0	0	0	0	1	0	0
0	2	67	0	0	0	0	1	0	0	0	0	0	0	1	0	0	0	0	2	2	0	0	0	0
0	1	65	0	0		1	1	0	0	0	0	0	1	1	0	0	0	0	0	2	0	0	0	0
0	2	65	0	0	0	0	1	0	0	0	0	0	0	0	0	0	0	0	2	0	0	1	0	0
0	2	67	0		1	0	1	0	0	0	0	0	0		0	0	0	0	0	0	0	0	0	0
0	1	77	0	1	1	0	0	1	0	1	0	0	1		1	0	1	0	0	0	0	0	0	0
0	2	72	1	0	0	0	0	0	0	0	0	0	0	1	0	0	0	0	0	1	0	0	0	0
0	2	68	0	0	0	0	1	0	0	0	0	0	0	0	0	0	0	0	2	1	0	1	0	0
0	1	70	0	1	1	1	0	0	0	0	0	0	1	0	0	0	0	0	2	0	0	1	0	0
0	2	69	0	1	1	0	0	1	0	0	0	0	0	1	0	0	0	0	2	2	0	1	0	0
0	1	70	0	0	1	0	0	0	0	0	0	0	1	1	0	1	0	0	0	1	0	0	0	0
0	2	67	0	0	1	0	0	1	0	0	0	0	1	1	0	0	0	0	0	0	0	0	0	0
0	1	72	0	0		0	0	0	0	0	0	1	1	0	0	0	0	0	2	0	0	0	0	0
0	2	71	0	0	0	0	0	0	0	0	0	0	0	0	0	0	0	0	2	1	0	0	0	0
0	1	79	0	0	1	0	0	0	0	0	0	0	0	0	1	0	0	0	2	0	0	0	0	0
0	1	67	0	0	0	1	1	1	1	0	0	1	1	1	0	0	1	0	0	0	0	0	0	0
0	2	65	0	0	0	0	0	0	0	0	0	0		0	0	0	0	0	2	1	1	1	0	0
0	2	89	0	0	0	0	0	1	0	0	0	0	0	1	0	0	1	0	0	0	1	1	0	0
0	1	70	0	0	0	0	0	0	1	0	0	0	1	0	0	0	0	0	0	0	0	0	0	0
0	2	81	1	0	1	0	0	0	0	0	0	0	0	1	0	0	0	0	0	0	0	0	0	0
0	2	70	0	0	0	1	0	0	0	0	0			1	0			0	0	0	0	0	0	0
0	1	70	0	0	0	1	0	0	0	0	0			0	0			0	0	0	0	0	0	1
0	2	81	0	0	0	0	1	0	1	0	0	0	0		0	0	0	0	2	0	0	0	0	0
0	1	82	0	0	0	1	1	1	0	0	0	1	1	0	0	0	1	0	2	2	0	0	2	0
0	2	77	0	0		0	1	0	0	0	0	0	1	1	0	0	0	0	0	2	1	0	2	0
0	2	71	0	1	1	0	0	0	1	0	0	1	0	0	0	0	0	0	2	2	0	0	0	0
0	1	69	0	0	0	1	0	0	0	0	0	1	1	1	0	0	0	0	0	0	0	0	0	0
0	2	76		1	1	0	0	0	1	0	0	0	0	1	0	0	0	0	0	0	0	0	0	0
0	1	88	0	1	1	0	0	0	1	0	0	0	0	1	0	0	0	0	1	1	1	1	1	0
0	1	70	0	0	1	1	0	0	0	0	0	1	0	0	0	0	0	0	0	0	0	1	1	0
0	1	72	1	0	1	0	0	0	0	0	0	0	1	1	0	0	1	0	1	2	0	0	0	0
0	2	65	0	0	1	0	0	0	0	0	0	0	0	0	0	0	0	0	2	1	0	0	0	0
0	2	83	1	0	1	0	1	1	0	1	0	0	0	1	0	0	0	0	0	2	2	1	0	0
0	1	73	0	0	0	0	0	0	1	1	0	0	1	1	0	0	0	0	0	0	0	0	0	0
0	2	69	0	0	0	0	0	0	0	0	0	0	0	1	0	0	0	0	0	0	0	0	0	0
0	2	80	1	0	1	0	1	0	0	0	0	0	0	1	1	1	0	0	0	1	1	0	0	1
0	2	67	0	0	0	0	0	0	0	0	0	0	0	1	0	0	0	0	2	2	0	0	1	0
0	2	79	1	1	1	0	0	1	1	0	0	0	0	0	1	1	0	0	2	2	2	1	0	0
0	1	72	0	0	1	0	0	0	0	0	0	1	1	1	0	0	0	0	0	0	0	0	0	1
0	2	67	0	0	1	0	1	0	0	0	0	0	0	1	0	0	0	0	0	0	0	1	0	0
0	1	73	0	0	0	0	0	1	0	0	0	1	1	0	0	0	0	0	2	1	0	0	0	0
0	2	76	0	0	1	0	0	0	0	0	0	0	0	1	0	0	0	0	0	2	0	0	0	0
0	1	71	0	0	1	0	0	0	0	0	0	0	0	1	0	0	0	0	0	0	0	0	0	0
0	1	83	0	1	0	0	1	1	0	0	0	0	0	1	0	0	0	0	2	1	0	1	0	0
0	2	81	0	0	0	0	0	0	0	0	0	0	0	1	0	0	0	0	0	1	0	0	0	0
0	2	82	0	0	0	1	0	0	1	0	0	0	0	1	1	0	0	0	0	2	0	0	2	0
0	1	69	0	0	0	1	0	1	0	0	1	1	1	1	1	0	0	0	0	0	0	1	0	0
0	2	84	1	0	1	0	0	0	1	0	0	0	0	0	0	0	0	0	2	2	2	1	0	0
0	1	71	0	0	0	1	0	1	1	0	0	1	1	1	0	0	0	0	0	1	0	1	0	0
0	2	68	0	0	0	1	0	1	0	0	0	0	0	0	0	0	0	0	2	2	0	0	0	0
0	2	67	0	0	1	0	0	0	0	0	0	1	0	0	0	0	0	0	2	1	2	1	1	0
0	1	68	0	0	1	0	0	0	0	0	0	0	1	1	0	0	0	0	0	1	0	0	0	0
0	1	65	0	0	1	0	1	1	0	0	0	0	1	1	0	0	0	0	0	0	0	0	0	0
0	1	72	0	0	0	0	1	0	0	1	1	1	1	0	1	0	0	0	0	1	0	1	0	0
0	2	74	0	0	1	0	0	1	0	1	0	0	0	0	1	1	0	0	2	2	0	0	0	0
0	2	72	1	0	1	0	1	0	0	0	0	0	0	0	0	0	0	0	2	2	0	0	0	0
0	1	74	0	1	1	0	0	1	0	0	0	1	1	1	1	0	0	0	0	0	0	1	0	1
0	2	72	0	1	1	0	0	0	0	0	0	0	0	0	1	0	0	0	0	0	0	1	0	0
0	1	80	0	1	1	0	0	0	0	0	0	1	1	1	0	1	1	0	0	0	0	0	0	0
0	1	71	0	0	0	1	1	0	0	0	0			0	0		0	0	1	0	0	1	1	0
0	2	65	0	0	0	0	0	0	0	0	0	0	0	0	0	0	0	0	0	2	0	0	0	0
0	1	73	0	0	0	0	0	0	0	0	0	1	0	0	0	0	0	0	0	0	0	0	0	0
0	2	71		0		0	0	0	0	0	0			0	0		0	0	0	2	0	0	0	0
0	2	66	0	0	0	0	0	0	0	0	0	0	0	0	0	1	0	0	2	2	0	0	0	0
0	1	73	1	0	1	1	0	0	0	0	0	1	1	1	0	0	0	0	1	1	0	1	0	0
0	1	77	0	0	0	0	0	0	0	0	0	0	0	1	0	0	0	0	0	1	0	0	0	0
0	2	71	0	0	0	0	1	0	0	0	0	0	0	0	0	0	0	0	2	2	0	0	0	0
0	1	69	0	0	0	0	0	0	0	0	0	0	1	1	0	0	0	0	0	0	0	0	0	0
0	1	72	0	0	0	0	0	0	0	0	0	0	0	0	0	0	0	0	0	2	0	0	0	0
0	2	67	0	0		0	0	1	0	0	0	0	0	0	0	0	0	0	2	1	0	1	1	0
0	2	66	0	0		1	0	0	0	0	0	0	0	1	0	0	1	0	0	2	0	0	1	0
0	1	66	0	0	0	0	1	1	1	0	0	1	1	0	0	0	0	0	2	1	0	1	1	0
0	1	66	0	0	0	1	1	0	0	0	0	1	1	1	0	0	0	0	1	1	0	1	0	0
0	2	73	1	0	0	1	0	0	0	0	0	0	0	0	0	0	0	0	1	1	0	1	0	0
0	1	87	0	0		0	0	0	0	1	0	0	1	1	1	1	0	0	0	0	0	0	0	1
0	2	85	0	1		0	0	0	0	1	0	0	0	1	1	1	0	0	0	0	0	0	0	1
0	2	76	1	0	0	1	0	0	0	0	0	0	0	1	0	0	0	0	0	2	0	1	1	0
0	1	70	0	0	0	0	0	1	0	0	0	0	0	0	0	0	0	0	1	1	0	1	1	0
0	2	66	0	0	0	0	0	0	0	0	0	0	0	0	0	0	0	0	2	2	0	1	1	0
0	1	74	0	0	1	0	0	0	1	0	0	0	1	1	1		0	0	0	0	0	1	0	1
0	1	67	0	0	1	1	1	0	0	0	0	1	0	0	0	0	0	0	2	2	0	1	0	0
0	1	67	0	1	1	1	0	0	0	0	0	1	1	1	0	1	0	0	0	0	0	0	0	0
0	1	84	0	1	1	0	0	1	1	0	0	1	1	1	1	0	0	0	0	0	0	0	0	0
0	2	79	1	0	0	0	1	0	0	0	1	0		1	0	0	1	0	0	0	0	0	0	0
0	2	78	1	0	1	0	0	1	1	0	0	0	0		1	0	0	0	0	0	0	0	0	1
0	1	78	0	0	0	1	1	1	0	0	0	0	0	0	0	0	0	0	0	0	0	0	0	0
0	2	78	0	0	0	0	0	0	0	0	0	0	0	1	0	0	0	0	0	0	0	0	0	0
0	2	67	0	0	1	0	0	0	0	0	0	0	1	0	0	0	0	0	2	1	0	0	0	0
0	1	72	0	1		0	0	0	1	0	0	0	1	0	0	0	0	0	2	0	0	0	0	0
0	2	67	0	0	1	0	0	0	0	0	0	0	0	0	0	0	0	0	2	0	0	0	0	0
0	1	66	0	0	1	0	1	0	0	1	0	0	0	0	0	0	1	0	2	2	0	0	0	0
0	2	67	0	0	0	0	0	0	0	0	0	0	0	0	0	0	0	0	2	1	0	1	0	0
0	1	69	0	0		0	1	1	1	1	1	1	1	1	1	1	1	0	0	1	0	0	0	0
0	1	65	0	0	0	1	1	1	0	0	0	1	0	0	0	0	0	0	0	1	0	0	1	0
0	2	74		0		1	0	0	0	0	0	0	0	0	0	0	0	0	2	2	0	0	2	0
0	1	74	0	0	1	0	0	0	0	0	0	1	1	1	0	0	0	0	1	1	0	0	0	0
0	2	66	0	1	1	0	0	1	0	0	0	0	0	0	0	0	0	0	2	0	0	1	1	0
0	2	80	1	0	0	0	0	0	1	0	0	0	0	1	0	0	0	0	0	2	0	0	2	0
0	2	78	1	0	1	0	0	0	0	0	0	1	0	1	0	0	0	0	0	0	0	0	1	1
0	2	76	0	1	1	0	0	1	0	0	0	0	0	1	0	0	0	0	0	0	0	1	0	0
0	1	70	0	0	1	0	0	0	1	0	0	0	1	0	0	0	0	0	2	1	0	1	0	1
0	2	69	0	0	1	0	1	0	0	0	0	0	0	0	0	0	0	0	2	0	0	1	0	0
0	1	83		0		1	0	0	0	0	0	0	1	1	0	0	0	0	0	2	0	0	2	1
0	1	69	0		1	0	0	0	0	0	0	1	1	1	0	0	0	0	1	1	0	0	0	0
0	2	66	0	0	1	0	0	0	0	0	0			0	0		0	0	2	2	0	1	1	0
0	2	80	0	0	1	0	0	1	0	0	0	0	0	1	1	1	0	0	2	2	2	0	0	0
0	1	71	0	0	1	1	0	1	0	0	0	0	1	0	0	0	0	0	0	1	0	0	0	0
0	2	68	0	0	1	1	1	0	1	1	1	0	1	1	1	1	1	0	0	0	0	0	0	0
0	2	76	1	1	0	0	1	0	0	0	0	0	0	1	0	0	0	0	0	0	0	0	0	0
0	2	69		0		0	0	0	0	0	0			0	0		0	0	2	2	0	0	2	0
0	1	69	0	0	1	1	0	0	0	0	0	1	1	1	0	1	0	0	0	0	0	0	0	0
0	2	86	1	0	0	0	0	0	0	0	0	0	0	1	0	0	0	0	2	0	0	0	0	0
0	1	82	0	0	0	0	0	0	0	0	0	0	1	1	0	1	0	0	0	0	0	0	0	1
0	2	76	0	0	0	0	0	1	0	0	0	0	0	1	0	0	0	0	0	2	0	0	0	0
0	1	74	0	0	1	1	1	1	0	0	0	0	1	1	0	0	0	0	0	0	0	0	0	0
0	2	72	0	1	1	0	0	1	0	0	0	0	0	1	0	0	0	0	0	0	0	0	0	0
0	1	69	0	0	1	0	1	0	0	0	0	1	1	1	1	1	1	0	0	0	0	0	0	0
0	2	86	1	0	1	0	0	1	0	0	0	0	0	1	1	0	0	0	2	1	1	1	1	1
0	2	87	1	1	1	0	0	0	0	0	0	0	0	1	1	1	1	0	0	0	0	0	0	0
0	1	74	0	0	0	0	0	1	0	1	0	0	1	0	0	0	0	0	2	2	0	0	0	0
0	2	66	1	1	0	0	0	0	0	0	0	0	0	0	0	0	0	0	2	0	0	0	0	0
0	1	78	0	0	1	0	0	1	0	0	0	0	0	0	0	1	0	0	2	1	0	1	0	0
0	2	72	0	0	1	0	0	1	0	0	0	0	0	1	0	0	0	0	0	0	0	1	0	0
0	2	74	1	0	0	1	1	0	0	0	0	0	0	1	0	0	1	0	0	0	0	0	0	0
0	1	66	0		1	0	0	0	0	0	0	0	1	1	0	0	0	0	0	0	0	0	0	0
0	1	72	1	0	1	1	0	0	0	0	0	1	0	1	0	0	0	0	0	0	0	0	0	0
0	2	66	1	0	1	0	0	0	0	0	0	0	0	0	0	0	0	0	0	0	0	0	0	0
0	1	66	1	0	1	0	0	0	0	0	0	0	0	0	0	0	0	0	1	0	0	0	0	0
0	1	65	0	0	1	1	0	0	0	1	0	1	1	1	0	0	0	0	0	0	0	0	0	0
0	2	65	0	0	1	1	1	1	0	0	0	1	1	1	0	0	0	0	2	0	0	0	1	0
0	1	70	0	1	1	0	0	1	1	0	0	1	1	0	0	0	0	0	0	0	0	0	0	1
0	2	66	0	1	1	0	0	0	0	0	0	0	1	1	0	0	0	0	0	0	0	0	0	0
0	2	77	1	0	1	0	0	0	0	0	0	0	0	1	1	0	0	0	2	0	0	0	0	0
0	2	72	0	0	1	0	0	0	0	0	0	0	0	1	0	0	0	0	0	0	0	0	0	0
0	2	69	1	0	0	1	1	1	1	0	0	0	0	1	0	1	0	0	0	0	0	0	0	0
0	1	72	1	1	0	0	0	1	0	0	0	0	1	1	0	0	0	0	0	0	0	1	0	0
0	1	82	0	0	1	0	0	0	0	0	0	0	1	0	0	0	0	0	2	1	1	0	0	0
0	2	83	1	1	1	0	0	0	0	0	0	0	0	1	1	1	1	0	0	0	0	0	0	1
0	1	84	1	0	1	0	1	0	0	0	0	1	0	1	0	0	0	0	0	0	1	0	0	1
0	2	82	0	0	1	0	1	0	0	0	0	0	0	1	0	0	0	0	0	0	0	0	0	0
0	2	69	1	0	0	0	1	1	1	0	0	0	0	1	0	0	0	0	0	0	0	0	0	0
0	2	68	1	0	1	0	0	0	0	0	0	0	0	1	1	0		0	0	2	0	0	0	0
0	1	71	0	1	1	0	0	0	0	0	0	1	0	1	1	0	0	0	0	0	0	0	0	0
0	2	70	0	0	1	0	0	0	1	0	0	0	0		0	0	0	0	2	1	0	0	0	0
0	1	70	0	0	1	1	0	0	1	0	0	0	1	0	0	1	0	0	0	0	0	0	0	1
0	2	69	0	0	1	0	1	0	0	0	0	0	0	1	0	0	0	0	0	0	0	0	0	0
0	1	78	0	0	1	0	0	1	1	0	0	0	1	0	0	0	1	0	2	1	0	0	0	0
0	2	68	0	0	1	0	0	0	0	0	0	0	0	0	0	1	0	0	2	2	0	0	0	0
0	1	70	1	0	1	1	0	0	0	0	0	1	0	0	0	0	0	0	0	0	0	1	0	0
0	1	77	0	0	1	0	0	1	0	0	0	1	1	1	0	1	0	0	0	0	0	0	0	0
0	2	72	0	1	1	0	1	0	0	0	0	0	0	0	0	0	0	0	0	0	0	0	0	0
0	2	67	0	1	1	1	0	1	0	0	0	0	0	1	0	0	0	0	0	0	0	1	0	0
0	1	65	0	0	1	1	0	0	0	0	0	1	1	0	1	1	1	0	0	0	0	0	0	0
0	2	78	0	0	1	0	0	0	0	0	0	0	0	1	0	0	0	0	0	2	0	0	2	0
0	2	76	0	0	1	0	0	0	0	0	0	0	0	1	0	0	0	0	0	0	0	0	0	0
0	2	76	0			0	0	0	0	0	0	0	0	1	1	0	0	0	0	0	0	0	0	0
0	1	72	0	0		1	0	0	1	0	0	0	1	1	0	1	0	0	0	0	0	1	0	0
0	2	77	1	1	1	0	1	0	0	0	0	0	0	1	0	1	0	0	0	0	0	0	0	0
0	2	70	0	0	0	0	1	0	0	0	0	0	0	1	0	0	0	0	2	1	0	1	0	0
0	2	69	1	1	1	0	0	1	0	0	0	0	0	1	1	0	0	0	0	0	0	0	0	0
0	2	71	1	0	1	0	0	0	0	0	0			1	0		0	0	0	2	0	0	1	0
0	1	66	0	0	1	0	0	0	0	0	0	0	1	0	0	0	0	0	0	0	0	0	0	0
0	2	66	1	1	1	1	0	0	0	0	0	0	0	1	0	0	0	0	2	0	0	0	0	0
0	1	83	0	1	1	0	0	1	0	0	1	0	0	0	1	1	0	0	0	0	0	0	0	1
0	1	65	0	1	1	1	0	0	0	0	0	1	1	0	0	0	0	0	0	0	0	0	0	0
0	2	77	1	0	1	0	0	1	1	0	0	0	0	1	0	0	0	0	0	0	0	0	0	0
0	2	75	0	1	1	0	1	0	0	0	0	0	1	0	0	0	1	0	2	0	0	1	0	0
0	1	82	0	0	1	0	0	0	0	1	0	0	0	1	0	0		0	0	0	0	0	0	0
0	2	80	0	0	1	0	0	0	0	0	0	0	0	1	0	0	0	0	0	0	0	0	0	0
0	2	80	1	0	1	0	1	1	0	0	0	0	0	1	1	0	0	0	0	0	0	0	0	0
0	2	67	1	0	1	0	0	0	0	0	0	0	0	1	0	0	0	0	0	0	0	0	0	0
0	1	69	0	0	1	0	0	0	0	0	0	0	0	0	0	1	0	0	0	0	0	0	0	0
0	1	73	0	0	1	0	0	0	0	0	0	0	1	1	1	0	0	0	0	0	0	0	0	1
0	2	69	0	0	1	0	0	0	0	0	0	0	0	1	0	0	0	0	0	2	0	0	2	0
0	2	79	0	0	0	0	1	0	0	0	1	0	0	1	0	0	0	0	0	0	0	0	0	1
0	1	72	0	0	0	0	0	1	1	0	0	1	1	0	0	0	0	0	2	0	0	1	0	0
0	2	80	1	0		0	0	0	0	0	0	0	0	1	0	0	0	0	0	0	1	0	0	0
0	2	68	0	0	1	0	0	1	0	0	0	1	0	0	0	0	0	0	2	1	0	0	1	0
0	2	79	1	0	1	0	0	1	0	0	0	0	0	0	0	0	0	0	2	2	0	0	0	0
0	1	68	0	0	1	1	0	0	0	0	0	0	1	1	0	0	0	0	0	0	0	0	0	0
0	2	66	0	0	1	1	0	0	0	0	0	0	0	1	0	0	0	0	0	0	0	0	0	0
0	2	73	0	1	1	0	0	0	0	0	0	0	0	0	0	1	0	0	0	0	1	0	0	0
0	2	80	0	0	1	0	0	0	0	1	0	0	0	0	0	1	0	0	0	0	0	1	0	0
0	2	67	1	0	1	0	1	0	0	0	0	0	1	0	0	1	0	0	2	1	0	0	0	0
0	2	79	0	1	1	0	0	0	1	0	0	0	0	1	1	1	0	0	0	0	0	0	1	1
0	1	79	0	1	1	0	0	0	0	0	0	0	1	0	0	0	1	0	0	0	0	0	0	0
0	1	80	0	1		0	1	0	0	0	0	1	1	1	0	0	0	0	0	2	0	0	0	1
0	2	78	0	1	0	0	0	1	0	0	0	0	0	1	0	0	0	0	0	0	0	0	0	0
0	1	75	0	0	1	0	0	0	0	0	0	0	1	1	0	0	0	0	0	0	0	0	0	0
0	2	72	0	0	1	0	0	0	1	0	0	0	0	1	0	0	0	0	0	0	0	1	0	0
0	1	73	0	0	0	0	1	1	0	0	0	0	0	1	0	0	0	0	0	0	0	0	0	0
0	2	68	0	0	0	0	0	0	0	0	0	0	0	0	0	0	0	0	0	0	0	0	0	0
0	1	73	0	0	0	0	0	0	0	1	0	0	1	1	0	0	0	0	0	1	0	1	0	0
0	2	65	0	0	0	0	1	0	0	0	0	0	0	0	0	0	0	0	0	1	0	1	0	0
0	2	77	0	0		0	0	0	0	0	0	0	0	0	0	0	0	0	0	0	0	1	0	0
0	2	83	1	0	1	0	1	1	0	0	0	0	0	1	0	1	1	0	2	0	1	1	0	0
0	2	79	1	0		0	1	1	0	0	0	0	0	0	0	0	0	0	2	2	1	0	0	0
0	1	88	1	0	1	0	0	1	0	0	0	0	1	1	0	0	1	0	0	0	0	0	0	0
0	1	77	0	0	1	0	0	1	0	0	0	0	1	1	0	1	0	0	1	0	0	0	0	0
0	2	70	0	0	1	0	0	1	0	0	0	0	1	0	0	0	0	0	0	0	1	1	0	0
0	2	73	1	0	1	0	1	1	0	0	1	0	1	1	1	1	0	0	0	0	0	0	0	0
0	1	78	0	0	1	0	0	1	0	0	0	1	1	1	0	1		0	0	0	0	1	0	0
0	2	83	1	0	0	0	0	1	1	1	0	0	0	0	0	1	1	0	2	0	1	1	0	0
0	1	66	0	0	1	1	1	0	0	0	0	0	0	1	0	0	0	0	0	0	0	1	0	0
0	1	69	0	0		1	0	0	0	0	0	1	0	1	0	0	0	0	0	0	0	0	0	0
0	2	76	0	1	0	0	0	0	0	0	0	0	0	1	0	0	0	0	0	0	0	0	0	0
0	2	68	0	1	1	0	0	0	0	0	0	0	0	0	0	0	0	0	0	0	0	0	0	0
0	2	66	1	0	1	0	1	1	0	0	0	0	0	1	1	1	0	0	0	0	0	1	0	0
0	2	82	1	0	1	0	0	1	0	0	0	0	0	1	0	0	0	0	0	0	0	0	0	0
0	1	71	0	0	1	1	1	1	0	0	0	0	1	1	0	0	0	0	0	0	0	0	0	0
0	2	65	0	0	1	0	0	0	0	0	0	0	0	1	0	0	1	0	2	0	0	0	0	0
0	1	81	1	0	0	0	0	0	0	0	0	0	1	0	0	0	0	0	0	0	0	1	0	0
0	2	75	1	0	0	0	0	0	0	0	0	0	0	0	0	1	0	0	2	1	2	1	0	0
0	2	85	1	1	0	0	1	1	0	0	0	0	0	1	0	0	0	0	0	0	0	0	0	1
0	1	71	1	0	1	0	0	1	1	0	0	0	1	1	1	0	0	0	0	0	0	0	0	0
0	1	65	0	1	1	1	1	0	0	0	0	0	1	1	0	0	0	0	0	0	0	0	0	0
0	1	74	0	0	1	0	1	1	1	0	0	0	0	0	0	0	0	0	0	0	0	0	0	0
0	2	69	0	1	1	0	0	0	0	0	0	0	0	0	0	0	0	0	0	0	0	0	0	0
0	1	81	0	0	1	0	1	1	0	0	0	0	1	0	0	0	1	0	0	0	0	0	0	1
0	2	76	0	0	1	0	1	1	0	1	0	0	1	0	0	0	1	0	0	1	0	0	1	0
0	1	67	0	0	1	0	0	0	0	0	0	0	1	1	0	0	0	0	1	1	1	1	1	0
0	2	66	0	1	1	0	0	0	0	0	0	0	0	0	0	0	0	0	2	0	0	0	0	0
0	2	76	0	1	1	0	0	0	0	0	0	0	0	0	0	0	0	0	0	0	0	0	0	0
0	1	71	0	1	1	0	1	0	1	0	0	0	0	1	0	0	0	0	0	0	0	0	0	0
0	2	73	1	1		0	0	1	0	1	0	1	0	1	0	0	0	0	0	1	0	0	0	0
0	1	73	0	0	1	0	0	1	0	1	0	0	1	0	1	0	1	0	0	0	0	1	0	0
0	2	70	0	0	1	0	1	1	0	0	0	0	0	1	0	0	0	0	0	1	0	1	1	0
0	1	66	0	0	0	1	0	0	0	0	0	1	1	0	0	0	0	0	2	1	0	0	0	0
0	2	68	1	0	0	0	0	1	0	0	1	1	1	0	0	0	0	0	2	1	0	1	0	0
0	2	80	1	0	1	0	0	0	0	0	0			1	0		0	0	0	0	0	0	0	0
0	2	71	0	0	0	0	0	0	0	0	0	0	0	1	0	1	1	0	0	0	0	0	0	0
0	2	89	1	1	0	0	0	0	0	0	0	0	0	1	0	1		0	0	0	0	0	0	1
0	1	65	0	0	1	0	0	1	0	0	0	1	1	1	0	0	0	0	0	0	0	0	0	0
0	2	66	1	0	0	0	1	0	0	0	0	1	1	0	0	0	0	0	2	2	0	0	0	0
0	1	65	0	0	1	1	0	0	1	0	0	1	1	1	0	1	0	0	0	0	0	0	0	0
0	2	75	0	0	0	0	0	0	0	0	0	0	0	0	0	0	0	0	0	0	0	0	0	0
0	2	75	1	1	1	0	0	0	0	0	0	0	1	1	0	1	0	0	0	0	0	0	0	0
0	1	77	0	0		1	0	0	0	0	0	0	1	1	0	0	0	0	0	0	0	0	0	0
0	1	66	0	0	1	0	0	0	0	0	0	1	1	1	0	0	0	0	1	0	0	0	0	0
0	2	73	0	0	1	0	0	1	0	0	0	0	0	1	0	1	0	0	0	0	0	1	0	0
0	2	91	1	0	1	0	0	0	1	0	0	0	0	1	0	1	1	0	0	0	1	0	0	1
0	1	72	0	1	1	0	0	0	0	0	0	0	1	1	0	0	0	0	0	0	0	1	0	0
0	1	67	0	0	1	1	0	1	0	0	0	1	1	1	0	1	0	0	0	1	0	0	0	0
0	2	74	1	1	1	0	0	1	0	0	0	0	0	0	0	1	0	0	0	2	2	0	0	0
0	2	70	0	0	0	0	0	0	0	0	0	1	0	0	0	0	1	0	0	2	0	0	0	0
0	1	67	0	0	0	0	0	0	0	0	0	0	1	0	0	0	0	0	0	0	0	1	0	0
0	1	71	0	1	1	0	0	1	0	0	0	1	1	0	0	1	0	0	0	0	0	0	0	0
0	2	70	0	1	1	0	0	1	0	0	0	1	0	0	1	0	1	0	0	0	1	0	0	0
0	2	84	1	0	1	0	0	0	0	0	0	0	0		0	0	0	0	1	1	0	0	0	0
0	2	80	0	1	1	0	0	0	0	0	0	0	0	1	0	0	0	0	0	0	0	0	0	0
0	1	75	1		1	0	0	0	0	0	0			0	0		0	0	2	0	2	0	0	0
0	2	70	0	1	1	0	0	0	0	0	0	1	0	1	0	0	0	0	2	2	0	0	0	0
0	1	66	0	0	1	1	1	1	0	1	0	0	1	1	0	0	0	0	0	0	0	0	0	0
0	1	67	0	0	1	1	0	0	0	0	0	0	1	0	0	0	1	0	0	0	0	0	0	0
0	1	88	0	0	1	1	0	0	0	1	0	0	0	1	0	1	0	0	0	0	0	0	0	0
0	2	84	0	0	0	0	1	0	0	0	0	0	0	1	0	0	0	0	0	0	0	0	0	0
0	1	74	0	0	0	0	1	0	0	0	0	0	1	1	0	0	0	0	0	0	0	0	0	0
0	2	77	0	0	1	0	1	0	0	0	0	0	0		0	1	0	0	0	0	0	0	0	0
0	1	76	0	1	1	1	1	0	1	0	0	0	0	1	0	0	0	0	0	0	0	0	0	0
0	2	66	1	0	1	0	0	0	0	0	0	0	0	0	0	0	0	0	0	0	0	0	0	0
0	1	73	0	0	1	0	0	0	0	0	0	0	1	0	0	0	0	0	0	0	0	1	0	0
0	1	74	0	1	1	0	0	0	1	0	0	0	1	1	1	1	1	0	0	0	0	0	0	0
0	2	67	1	0	0	1	0	0	0	0	0	0	0	1	0	0	0	0	0	0	0	1	0	0
0	1	66	0	0	1	1	1	1	0	0	0	0	1	1	0	0	0	0	1	1	0	1	1	1
0	1	68	0	0		1	0	0	0	0	0	1	0	1	0	0	0	0	0	0	0	0	0	0
0	1	82	1	0	1	0	1	0	0	0	0			1	0		0	0	0	0	2	1	0	0
0	2	71	0	0	1	0	0	0	0	1	1	0	0	1	1		1	0	0	0	0	0	0	0
0	1	75	0	0	0	1	1	0	0	0	0			0	0		0	0	1	0	0	1	1	0
0	2	69	0	0	0	1	0	0	0	0	0	0	0	1	0	1	0	0	2	1	0	1	0	0
0	2	71	0	0	0	0	0	1	0	0	0	1	0	1	0	0	0	0	2	1	0	0	0	0
0	2	76	1	0	1	0	0	0	0	0	0	0	0	1	0	0	0	0	2	1	0	0	0	0
0	2	68	0	0	1	0	1	0	0	0	0	0	0	0	0	0	0	0	0	0	0	1	1	0
0	2	69	1	0	1	0	1	1	0	0	0	0	0		0	0	0	0	0	0	0	1	0	0
0	1	70	0	0	1	1	0	0	0	0	0	1	0	1	0	0	0	0	1	1	0	0	0	0
0	2	66	0	0	1	0	1	1	0	0	0	1	0	1	0	0	0	0	1	2	0	1	1	0
0	2	72	0	0	1	0	0	0	0	0	0	0	1	1	0	0	0	0	0	1	0	0	2	0
0	1	65	0	0	1	1	1	1	0	0	0	1	1	0	0	1	1	0	2	0	0	0	0	0
0	1	69	0	0	1	0	0	0	0	1	0	0	1		0	0	0	0	0	0	0	0	0	0
0	2	66	0	0	0	0	0	0	0	0	0	0	0	0	0	0	1	0	0	0	0	1	0	0
0	1	66	0	0	0	0	1	1	0	0	0	0	0	0	0	0	0	0	2	0	0	0	0	0
0	2	65	0	0	0	0	0	0	0	0	0	0	0	1	0	0	0	0	0	0	0	1	0	0
0	2	89	1	0		0	0	0	0	0	0	0	0		1	0	0	0	0	0	0	0	0	0
0	1	75	0	0	0	0	0	1	0	1	0	1	1		0	0	0	0	1	0	0	0	0	0
0	2	69	0	0	1	0	0	0	0	0	0	0	0	1	0	0	0	0	0	2	0	0	0	0
0	2	79	0	0	1	0	0	0	0	0	0	0	0	1	0	0	0	0	0	1	0	0	0	0
0	1	78	0	0	1	0	0	1	0	0	0	0	1	1	1	1	0	0	0	0	0	0	0	1
0	1	71	0	0	1	0	0	0	1	0	0	0	1	0	0	0	0	0	0	0	0	1	0	0
0	2	67	0	0	0	0	1	0	0	0	0	0	0	1	0	0	0	0	0	0	0	0	0	0
0	1	70	0	0	0	1	0	0	0	0	0	1	1	0	0	0	0	0	2	0	0	1	0	0
0	2	84	1	0	0	0	0	0	0	0	0	0	0	1	0	0	0	0	1	2	0	0	0	0
0	1	69	0	0	1	0	0	1	0	1	0	1	0	1	0	0	0	0	0	2	0	0	0	0
0	2	80	1	0	0	0	0	0	0	0	0	1	0	0	0	1	0	0	0	1	2	2	2	0
0	1	76	0	0	0	0	0	1	0	0	0	1	1	1	0	0	0	0	0	0	0	0	0	1
0	2	73	0	0	0	0	0	0	0	0	1	0	0	1	0	0	0	0	0	1	0	0	0	0
0	2	65	0	0	1	0	1	1	0	0	0	1	0	1	0	0	0	0	0	0	0	0	0	0
0	1	65	0	0	1	0	0	1	0	0	0	1	1	1	0	0	0	0	0	0	0	1	0	0
0	2	66	0	0	1	0	0	0	0	0	0	0	0	1	1	1	0	0	0	0	0	0	0	0
0	2	66	1	0	1	0	1	1	0	0	0	0	0	0	0	0	0	0	0	0	0	0	0	0
0	1	68	0	0	1	0	1	1	0	0	0	0	1	0	0	1	0	0	0	0	0	0	0	0
0	2	67	0	1	1	0	1	0	1	0	0	0	0	0	0	0	0	0	0	0	0	1	0	0
0	2	66	1	0	1	0	1	1	0	0	0	0	0	0	0	1	0	0	2	2	0	1	0	0
0	1	70	0	0	0	0	1	1	1	0	0	1	1	1	0	0	0	0	0	0	0	1	0	0
0	2	65	0	1	0	0	1	0	1	0	0	0	0	1	1	0	0	0	0	0	0	1	0	0
0	1	69	0	0	0	0	1	1	0	0	0	0	1	1	0	0	0	0	0	0	0	1	0	0
0	1	66	0	0	0	0	0	0	0	0	0	0	1	0	0	0	0	0	2	1	0	0	0	0
0	1	67	0	0		0	0	0	0	0	0	1	1	1	0	1	0	0	0	0	0	1	0	0
0	2	72	1	0	0	0	0	0	0	0	0	0	0	1	0	0	0	0	0	1	0	0	0	0
0	2	75	1	1	1	0	0	0	1	0	0	0	1	1	1	0	1	0	0	0	0	0	0	1
0	1	68	0	0	0	1	0	1	1	0	0	1	1	0	1	1	0	0	2	1	0	1	0	0
0	2	68	1	0	1	0	0	0	0	0	0	0	0	0	0	0	0	0	2	2	0	0	0	0
0	1	82	1	1	0	0	0	0	0	0	1	1	1	0	0	0	0	0	2	2	0	0	2	0
0	2	67	0	0		0	0	0	0	0	0	0	0	0	0	0	0	0	2	0	0	1	0	0
0	1	76	1	0	1	0	0	0	0	0	0	1	1	1	1	1	0	0	1	0	1	1	0	1
0	1	65	0	0	0	1	0	0	0	0	0	0	1	1	0	0	0	0	0	0	0	0	0	0
0	1	83	0	0	1	0	0	0	0	0	0	1	1	1	1	1	0	0	0	0	0	1	0	1
0	2	90		0		0	0	0	0	0	0	0		1	0	0	0	0	2	2	2	0	0	0
0	1	71	0	0	1	0	1	1	0	0	0	1	1	0	0	0	0	0	2	1	0	1	0	0
0	2	68	0	0	1	0	0	0	0	0	0	0	0	0	0	0	0	0	2	0	0	0	0	0
0	1	65	0	0	0	0	1	0	0	1	0	1	1	0	0	0	0	0	2	1	0	1	1	0
0	1	75	0	0	1	1	0	1	0	1	0	0	1	1	1	1	1	0	0	0	0	0	0	0
0	2	67	0	0	0	0	1	0	0	0	0	0	0	0	0	0	0	0	2	0	0	0	0	0
0	1	66	0	1	0	0	1	0	0	0	0	0	1	0	0	0	0	0	1	0	0	0	0	1
0	1	67	0	0		1	0	0	0	1	0	0	1	0	0	0	0	0	1	1	0	0	0	0
0	2	66	0	0	1	0	1	0	0	0	0	0	0	0	0	0	0	0	0	0	0	0	0	0
0	1	72	0	0	0	0	0	1	0	0	0	1	1	1	0	0	0	0	0	2	0	0	0	0
0	2	66	0	0	0	0	0	0	0	0	0	0	0	0	0	0	0	0	1	1	0	1	1	0
0	2	82	1	1	0	0	1	1	0	0	0	0	0	1	1	1	1	0	0	0	0	0	0	0
0	2	67	0	0	0	0	1	0	0	0	0	0	0	1	0	0	1	0	0	1	0	1	0	0
0	1	66	0	0	1	0	1	1	0	0	0	0	1	1	1	1	0	0	0	0	0	0	0	0
0	2	72	0	0	0	0	0	1	0	0	0	0	0	0	1	1	0	0	0	1	0	1	0	0
0	1	71	0	0	1	0	0	0	0	0	0	1	0	1	0	0	0	0	0	0	0	0	2	1
0	1	66	0	0	1	1	0	0	1	0	0	0	1	0	1	0	0	0	2	2	0	0	0	0
0	1	67	0	0	0	1	0	0	0	0	0	0	1	1	0	0	0	0	2	2	0	0	0	0
0	2	70	0	0	1	0	1	1	0	0	0	0	0	1	0	1	0	0	2	0	0	0	0	0
0	2	70	0	0	1	1	1	0	0	0	0	0	0	0	0	0	0	0	0	0	1	1	0	0
0	2	75	1	0		0	1	0	0	0	0	0	0	1	0	0	1	0	0	2	0	0	2	0
0	2	71	0	0	1	1	0	1	0	0	0	0	1	1	0	0	0	0	0	1	0	0	0	0
0	2	86	1	1	1	0	1	0	0	1	1	0	0	0	1	1	1	0	0	0	0	0	0	1
0	2	72	0	1	1	0	1	0	0	0	0	0		1	0	1	1	0	0	0	0	0	0	0
0	1	71	0	1	1	1	0	1	1	0	0	1	1	1	1	0	0	0	1	0	1	1	0	1
0	1	78	0	1	1	1	0	1	0	0	1	0	0	1	0	0	1	0	0	0	0	1	0	1
0	2	69	0	0	1	0	0	0	0	1	0	0	0	1	0	0	0	0	0	0	1	0	0	0
0	2	76	0	1	0	0	0	1	0	0	0	0	0	1	0	0	0	0	0	0	0	0	0	0
0	2	70	0	0		0	0	0	0	0	0	0	0	0	1	0	0	0	0	0	1	0	0	0
0	1	85	0	0	0	1	0	0	0	0	0	0	1	1	0	1	0	0	0	0	0	0	0	1
0	2	79	0	0	1	0	0	1	0	1	0	0	0	1	1	1	0	0	0	0	0	0	0	0
0	2	70		0	0	0	0	0	0	0	0			1	0		0	0	1	0	2	0	0	0
0	1	77	0	0	0	0	0	0	0	0	0	0	1	0	0	0	0	0	1	0	0	0	0	0
0	2	74	0	0	0	0	0	1	0	0	0	0	0	1	0	0	1	0	0	0	1	0	0	0
0	2	72	0	1	1	0	0	1	0	0	0	0	0	1	0	0	0	0	2	2	1	2	2	0
0	2	81	0	1	1	0	1	0	0	0	0	0	0	1	0	1	1	0	0	0	0	0	0	0
0	1	66	0	0	0	1	1	1	0	0	0	1	1	1	0	0	0	0	2	2	1	1	0	0
0	1	66	0	0	0	0	0	0	0	0	0	1	1	1	0	0	0	0	1	1	1	1	0	0
0	1	74	0	1		0	0	0	0	0	0	1	0	1	0	0	0	0	0	0	0	0	0	0
0	2	70	0	1		0	0	0	1	0	0	0	0	1	1	0	0	0	0	0	0	0	0	0
0	1	72	0	0	1	0	0	1	0	0	0	0	1	0	0	0	0	0	1	1	0	0	0	0
0	2	66	0	0	1	0	0	0	0	0	0	0	0	1	1	1	0	0	0	0	0	0	0	0
0	2	65	0	0	1	0	1	0	0	0	0	0	0	0	0	0	0	0	2	0	0	0	0	0
0	1	72	0	1	0	0	0	1	0	0	0	1	1	1	0	0	0	0	0	0	0	0	0	0
0	2	65	0	1	0	1	1	0	0	0	0	0	0	0	0	0	0	0	0	0	0	0	0	0
0	1	81	0	0	1	0	0	0	0	0	1	0	1		0	1	0	0	0	0	0	0	0	0
0	1	80	0	1	1	0	0	0	0	0	0	0	1	0	0	0	0	0	0	0	0	0	0	0
0	2	78	1	0		0	0	1	0	0	0	0	0	1	0	1	0	0	0	2	1	0	0	1
0	1	73	0	0	1	0	0	0	0	0	0	0	1	1	1	1	0	0	0	0	0	0	0	0
0	2	75	0	1	1	0	0	0	0	0	0	0	0	1	0	0	0	0	0	0	0	0	0	0
0	1	65	0	0	1	1	0	0	0	0	0	1	0	0	0	0	0	0	2	2	0	0	0	0
0	2	73	1		1	0	1	0	1	0	0	0	0	1	0	0	0	0	0	0	0	0	0	0
0	1	70	0	0	1	0	0	1	0	0	0	0	0	0	1	1	1	0	0	0	0	0	0	1
0	2	75	1	1	0	0	0	0	1	0	0	1		0	0	0	0	0	2	0	1	1	0	0
0	1	80	0	0	0	1	0	0	0	0	0	0	1	1	0	0	1	0	0	0	0	1	0	0
0	2	67	1	0	0	0	1	0	0	0	0	0	0	1	0	1	0	0	0	2	0	0	0	0
0	1	82	1	0	1	0	1	1	0	0	1	0	1	1	0	0	0	0	2	2	2	1	0	0
0	1	81	0	0	0	1	0	0	0	0	0	1	1	1	0	0	0	0	0	0	1	1	0	0
0	2	73	0	0	1	0	0	0	0	0	0	0	0	1	0	1	0	0	0	1	1	1	0	0
0	1	66	0	0	1	0	0	1	0	0	0	1	1	1	0	1	0	0	0	2	0	1	0	1
0	2	87	0	0	0	0	0	1	0	0	0	0	0	1	1		0	0	2	0	1	1	0	1
0	1	80	0	0	0	1	1	0	0	0	0	1	1	1	0	0	0	0	0	2	1	1	0	1
0	2	67	0	0	0	0	1	0	0	0	0	0	0	1	0	0	0	0	0	0	0	1	0	0
0	1	81	1	0		0	0	0	0	0	0	1	0	0	0	0	0	0	0	2	1	1	1	0
0	2	76	0	0	1	0	1	0	0	0	0	0	0	1	0	1	0	0	0	1	1	1	0	0
0	2	74	1	1	1	0	0	1	0	0	0	0	1	1	0	0	0	0	0	1	0	0	0	0
0	1	73	0	0	1	1	0	0	0	0	0	0	0	1	0	0	0	0	0	0	0	0	0	0
0	1	75	0	0	1	0	0	0	0	0	0	0	1	0	0	0	1	0	2	2	0	0	0	0
0	2	72	0	1	0	0	0	1	0	0	0	0	0	1	0	0	0	0	0	1	0	1	0	0
0	2	74	0	1	1	0	1	0	0	0	0	0	0	1	0	0	0	0	0	2	0	0	0	0
0	1	65	0	0	1	1	0	0	0	0	0	0	1	1	0	0	0	0	0	0	0	1	0	0
0	2	79	0	0	1	0	1	1	1	0	0	0	0	1	1	1	1	0	0	1	0	0	0	1
0	2	65	1	0	0	1	0	0	0	0	0	0	1	0	0	0	0	0	2	0	0	0	0	0
0	1	73	1		0	0	0	0	0	0	0	0	1	1	0	0	1	0	0	0	0	0	0	1
0	2	84	1	0	0	0	0	0	0	0	0	0	0	1	0	1	0	0	0	1	0	0	0	0
0	2	83	1	0	0	0	1	0	0	0	0	0	1	0	0	0	0	0	2	0	0	0	0	0
0	2	72		1		0	0	0	0	0	0			1	0		0	0	0	0	0	0	0	0
0	2	65	1	1	1	0	0	1	0	0	0	0	1	1	0	0	0	0	0	2	0	1	0	0
0	2	66	1	0	1	1	0	0	0	0	0	0	0	1	0	0	0	0	0	0	0	0	0	0
0	2	71	1	0	1	0	1	0	0	0	0			0	0		0	0	0	1	0	0	0	0
0	1	76	0	0	1	0	0	0	0	1	0	0	1	1	0	1	0	0	2	2	0	0	0	0
0	2	76	0	0	1	0	0	0	0	0	0	0	0	1	0	0	0	0	0	2	0	0	0	0
0	2	73	1	0	1	0	1	1	0	0	0	0	0	0	0	0	0	0	2	0	0	0	0	0
0	1	67	1	0	1	0	1	0	0	0	0	0	1	0	1	1	1	0	0	1	0	0	0	0
0	2	81	0	1	1	0	0	1	0	0	0	0	0	1	0	1	1	0	0	2	1	1	0	0
0	2	80	1	1	1	0	0	1	0	1	1	0	0	1	1	1	1	0	0	1	1	0	0	1
0	2	71	0	0	1	0	1	0	0	0	0	0	1	0	0	1	1	0	0	0	0	0	0	0
0	1	76	0	0	1	0	0	1	0	0	0	0	1	1	0	0	0	0	1	0	0	0	0	1
0	2	66	0		1	1	0	0	0	0	0	0	1	1	0	0	0	0	0	0	0	0	0	0
0	2	84	1	1	1	0	1	1	0	0	0	0	0	1	0	1	0	0	0	0	0	0	0	0
0	2	66	1	0	1	1	1	0	0	0	0	0	0	0	0	0	0	0	0	0	0	0	0	0
0	2	75	1	1	0	0	0	0	0	0	0	0	0	1	0	0	0	0	0	0	1	1	0	0
0	1	66	0	1	0	1	1	0	0	0	0	0	1	0	0	0	0	0	1	1	1	1	0	0
0	1	67	0	0	1	1	0	0	0	0	0	1	1	0	0	0	0	0	1	0	0	0	0	0
0	1	67	0	0	1	1	0	0	0	1	0	1	0	0	0	0		0	2	2	0	2	0	0
0	2	65	0	0	1	0	0	0	0	0	0	0	0	0	0	0	0	0	2	1	0	1	1	0
0	1	75	0	0	1	0	1	0	1	0	0	0	1	1	0	0	0	0	0	0	0	0	0	0
0	2	68	0	0	1	0	1	0	0	0	0			1	0		0	0	0	0	0	0	0	0
0	2	69	0	1	0	0	0	1	0	0	0	0	0	0	0	0	0	0	0	1	0	0	0	0
0	1	79	0	1	1	0	0	0	1	0	0	1	1	1	1	0	0	0	0	1	0	1	0	0
0	2	83	0	0	1	0	0	0	0	0	0	0	0	1	0	1	0	0	0	0	0	0	0	0
0	2	90	1	0	1	0	0	1	0	0	0	0	0	1	0	1	1	0	0	0	1	0	0	1
0	2	68	0	1	0	0	0	0	0	0	0	0	0	0	1	0	0	0	0	2	0	0	0	0
0	1	70	0	0	1	0	1	1	0	1	0	0	0	1	1	1	0	0	0	1	0	0	0	1
0	2	65	0	1	1	0	0	1	0	0	0	0	0	1	0	0	0	0	0	0	0	1	0	0
0	2	67	1	1	1	0	1	0	0	0	0			1	0		0	0	0	1	0	0	0	0
0	2	71	0	0	1	0	0	0	0	0	0	0	0	0	0	0	0	0	0	0	0	0	0	0
0	1	66	0	0	1	0	0	0	0	0	0	1	1	1	0	0	0	0	0	1	0	1	0	0
0	1	66	0	0	0	0	0	0	0	0	0	0	1	1	0	0	0	0	0	0	0	1	0	0
0	1	78	0	0	1	0	1	1	0	0	0	0	1	0	1	0	1	0	0	1	1	1	0	0
0	1	75	1	1	0	0	0	0	0	0	0	0	1	1	0	0		0	0	0	0	0	0	0
0	2	67	1	0	1	1	0	0	0	0	0	0	0	1	0	0	0	0	0	0	0	1	1	0
0	2	80	1	1	0	0	0	0	1	0	0	0	0		0	0	0	0	0	0	0	0	0	0
0	2	80	1	1	1	0	0	1	0	0	0	0	0		0	0	1	0	0	0	1	0	0	0
0	1	69	1	1	1	0	0	0	0	0	0	1	1	0	0	1	1	0	2	0	0	0	0	0
0	1	69	0	1	1	0	0	1	1	0	1	1	1	1	1	1	0	0	0	0	0	0	0	1
0	1	74	0	1	1	0	0	0	0	0	0	0	0	0	0	0	0	0	0	2	0	0	0	0
0	2	72	0	0	1	0	0	1	0	0	0	0	0	1	0	0	0	0	0	0	0	1	0	0
0	2	81	0	1		0	1	1	0	0	0	0	0	1	0	0	1	0	0	0	0	0	0	0
0	1	76		0		1	0	0	0	0	0	0	1	1	0	0	0	0	0	0	0	0	0	0
0	2	85	1	0	1	0	1	1	0	0	0	1	1	1	0	0	0	0	0	0	0	1	0	1
0	2	71	1	0	1	0	0	1	0	0	0	0	0	0	0	1	1	0	0	1	0	1	0	0
0	1	70	0	1	1	0	0	1	0	0	0	0	1	1	1	0	0	0	0	1	0	1	0	0
0	2	69	0	0	1	0	0	1	0	0	0	0	0	0	0	0	0	0	2	1	1	1	1	0
0	2	71	0	1	1	0	0	1	0	0	0	0	0	1	0	0	0	0	0	0	0	0	0	1
0	2	68	0	1	1	0	1	0	0	0	0	0	0	0	0	1	1	0	0	2	0	0	0	0
0	2	70	1	0	1	1	0	0	0	0	0	0	0	0	0	0	0	0	2	1	0	0	0	0
0	1	68	0	0	1	0	0	0	0	0	0			1	0		0	0	0	0	0	0	0	1
0	1	74	0	0	0	1	0	1	0	0	0	1	1	0	0	0	0	0	0	0	0	0	0	0
0	2	73	0	0	1	0	1	1	0	1	0	0	0	1	1	0	1	0	0	0	0	0	0	0
0	2	71	0	0	1	0	0	0	0	0	0	0	0	0	0	0	0	0	0	1	0	1	0	0
0	1	74	0	1	0	0	0	0	0	0	0	1	1	0	0	0	0	0	0	1	0	0	0	0
0	2	69	0	1	1	0	0	0	0	0	0	0	0	1	0	0	1	0	0	0	0	0	0	0
0	1	72	0	1	1	1	0	0	1	0	0	1	0	0	0	0	0	0	0	0	0	1	0	0
0	2	71	0	1	1	0	1	1	0	0	0	0	0	0	0	0	0	0	2	1	0	0	0	0
0	1	74	0	0	1	0	0	0	0	0	0	1	0	1	0	0	0	0	1	1	0	0	0	0
0	2	71	0	0	1	0	0	1	0	0	0	1	0		1	1	0	0	0	0	0	0	0	0
0	1	70	0	0	1	0	1	0	0	0	0	0	1	1	0	0	0	0	0	0	0	1	1	0
0	2	66	0	0	1	0	0	0	0	0	0	0	0	1	0	0	0	0	0	0	0	0	1	0
0	2	76	1	0	1	0	1	1	0	0	0	1	0	1	1	0	0	0	0	1	0	0	0	0
0	1	75	0	0	1	0	0	0	0	0	0	1	1	0	0	0	0	0	0	1	0	1	2	0
0	2	73	0	0	1	0	0	1	0	0	0	1	0	0	0	0	0	0	2	2	0	1	2	0
0	2	79	1	1	1	0	0	0	0	1	0	0	0	1	0	0		0	0	1	1	0	0	0
0	1	76	0	0	1	0	0	1	0	1	0	0	1	0	0	0	0	0	0	0	0	1	0	0
0	1	77	0	0	1	1	0	0	0	1	0	0	1		1	0	0	0	0	1	0	0	0	0
0	2	81	1	0	1	0	0	0	0	0	0	0	0		1	1	0	0	0	1	1	0	0	0
0	2	74	0	0	0	0	1	0	0	0	0	0	0	0	0	0	0	0	0	0	0	0	0	0
0	1	84	0	0	1	0	0	0	0	0	0	0	0	1	0	0	0	0	0	0	0	0	0	0
0	2	78	0	1	1	0	0	0	0	0	0	0	0	1	0	0	0	0	0	0	0	0	0	0
0	1	76	0	0	1	0	0	1	0	0	0	1	1	1	0	0		0	0	2	0	0	2	0
0	1	70	0	1	1	0	0	1	1	1	0	1	1		1	0	0	0	0	1	0	1	0	1
0	2	68	0	1	1	0	0	0	0	0	0	0	0		0	0	0	0	0	2	0	0	0	0
0	2	71	0	0	1	0	0	1	0	0	0	0	0	1	0	0	0	0	1	1	0	0	0	0
0	2	73		0	1	0	0	0	0	0	0	0	0	0	0	0	0	0	2	2	0	1	0	0
0	1	74	0	1	1	1	0	0	1	0	0	0	0	1	0	0	0	0	0	0	0	0	0	1
0	1	65	0	0	0	0	0	1	0	0	0	1	1	0	0	0	0	0	1	1	0	1	1	0
0	2	68	0	0	1	0	1	0	0	0	0	0	0	1	1	1	1	0	0	0	0	0	0	0
0	2	79	1	1	1	0	1	0	0	1	0	0	0		1	0	0	0	0	0	0	0	0	0
0	2	67	0	1	1	1	0	0	0	0	0	0	1	1	1	0	0	0	0	0	0	1	1	0
0	2	74	1	0	1	0	0	1	0	0	0	0	0	0	0	1	0	0	2	2	0	1	0	0
0	2	65	0	0	0	1	0	0	0	0	0	0	0	0	0	0	0	0	2	2	0	1	0	0
0	1	72	0	1	1	0	1	0	0	1	0	1	1		0	0	0	0	0	1	0	0	0	0
0	2	69	0	0	0	0	0	0	0	0	0	0	0	1	0	0	0	0	0	0	0	0	0	0
0	1	71	0	1	1	1	1	1	0	0	0	1	1	0	0	0	0	0	0	0	0	0	0	1
0	2	70	0	1	1	1	0	0	1	0	0	0	0	0	0	0	0	0	0	1	1	0	0	0
0	1	88	0	0	0	0	1	0	0	0	0	0	1	1	0	1	1	0	0	0	0	0	0	1
0	2	78	0	0	0	0	0	0	0	0	0	0	0	1	0	1	1	0	0	0	0	0	0	0
0	1	88		0		0	0	1	0	1	0	0	1	1	1	1	1	0	0	0	0	0	0	1
0	2	73	0	1	1	0	0	0	0	0	0	0	0	1	0	0	0	0	2	2	0	0	2	0
0	1	69	0	0	1	0	0	1	0	0	0	0	1	0	0	0	0	0	2	2	0	0	2	0
0	1	76	0	1	1	0	0	0	0	0	0	0	1	1	0	1	0	0	0	0	0	0	0	0
0	2	73	0	0	1	0	0	1	0	0	0	0	0	1	1	0	0	0	0	0	0	0	0	0
0	1	68	0	0	1	1	0	0	0	0	0	1	0	1	0	0	0	0	1	1	0	0	0	0
0	1	68	0	0	0	1	0	0	0	0	0			1	0			0	0	0	0	0	0	1
0	1	69	0	0		0	0	1	0	0	0	0	1	0	0	0	0	0	1	1	0	0	0	0
0	2	83	0	0	0	0	0	0	0	0	0	0	0	1	0	1	0	0	0	0	0	0	0	1
0	1	71	1	1	0	0	0	0	0	0	1	0	1	1	0	1	1	0	0	0	0	1	0	1
0	1	76	1	1	1	0	0	0	0	0	0	0	1	1	0	1	0	0	0	0	0	0	0	0
0	1	79	0	0	1	0	1	1	0	0	0	0	0	0	0	0	0	0	0	0	0	0	0	0
0	1	81	0	0	1	0	1	1	1	0	0	0	1	1	0	1	0	0	1	1	1	0	0	0
0	2	74	0	0	1	0	1	0	1	0	0	0	0	0	1	0	0	0	0	0	0	0	0	1
0	1	68	1	1	1	1	0	0	0	0	0	1	1	1	0	0		0	0	0	0	1	0	0
0	2	76	0	1	0	0	0	1	0	0	0	0	0	1	0	0	0	0	0	0	0	0	0	0
0	2	72	0	0	1	0	0	1	0	0	0			0	0	0	0	0	0	2	0	0	0	0
0	1	69	0	0	1	1	0	1	0	0	0	1	1	0	0	0	0	0	1	1	0	0	0	0
0	2	67	0	0	0	1	0	1	0	0	0	1	0	1	0	0	0	0	0	0	0	0	0	0
0	2	70	0	0	0	1	0	0	0	0	0	0	1	1	0	0	0	0	0	0	0	1	0	0
0	1	73	0	1	0	0	0	1	0	0	0	1	1	1	0	0	1	0	0	0	0	0	0	0
0	2	79		0		0	0	0	0	0	0	0	0	1	0	0	0	0	0	0	0	0	0	0
0	2	77	1	1	1	0	0	0	0	0	0	0	0	0	0	0	0	0	2	1	0	0	0	0
0	1	77	0	1	1	0	0	1	0	0	1	0	1	1	1	0	0	0	0	0	0	0	0	1
0	2	74	0	1	1	0	1	1	0	0	0	0	0	1	1	1	1	0	0	0	0	0	0	0
0	2	85	1		1	0	0	0	0	0	0			1	0			0	2	1	2	0	0	1
0	2	73	0	0	1	1	1	0	1	0	0	0	0	1	0	0	0	0	0	0	0	0	0	0
0	2	79	1	1	1	0	0	0	1	0	0	0	0	1	1	1	0	0	0	0	1	0	0	0
0	1	74	0	1	1	1	1	1	0	1	0	0	1	1	0	0	0	0	0	0	0	1	0	0
0	2	68	0	1	1	0	1	0	1	0	0	0	0	1	0	0	1	0	0	0	0	1	0	0
0	2	66	1	0	0	0	0	1	0	0	0	0	0	0	0	1	0	0	0	0	0	0	0	0
0	1	67	0	0	1	0	0	0	0	0	0	1	1	0	0	0	1	0	0	0	0	0	0	1
0	2	78	0	1	1	0	0	0	0	0	0	0	1	1	0	1	0	0	0	0	0	0	0	1
0	1	74	0	1	1	0	0	0	0	0	0	0	1	1	0	0	0	0	0	0	0	0	0	0
0	1	69	0	0	1	0	0	1	1	0	0	0	1	1	1	0	0	0	0	0	0	0	0	1
0	2	70	1	1	1	0	0	1	0	0	0	0	0	1	1	1	0	0	0	0	0	0	0	0
0	2	70	1	0	1	1	0	0	0	0	0	1	1	0	0	1	0	0	0	0	0	0	0	0
0	1	70	0	0	0	1	0	0	0	0	0	0	0	0	0	0	0	0	1	1	0	0	0	0
0	2	76	1	0	1	0	0	0	0	1	0	0	0	1	0	0	0	0	0	1	0	0	0	0
0	2	76	1	1	1	1	0	1	1	0	0	0	0		0		0	0	0	0	0	0	0	0
0	2	83	1	0	1	0	0	0	0	0	0	0	0	1	0		0	0	0	0	0	0	0	1
0	2	80	1	1	0	0	0	0	0	1	0	0	0		1	0	0	0	0	0	0	1	0	0
0	1	85	0	0	0	0	0	1	0	1	1	1	1	1	0	1	0	0	0	0	1	0	0	0
0	2	81	0	0		0	1	1	0	0	0	0	0	1	0	0	0	0	0	1	0	0	0	0
0	2	77	0	0	1	0	0	0	0	0	0	0	0	1	0	0	0	0	0	2	0	0	0	0
0	2	75	0	1	1	0	0	0	0	0	0	1	0	0	0	0	1	0	2	1	0	0	1	0
0	1	76	0	0	0	0	0	1	0	0	0	1	1	1	0	1	0	0	0	0	0	0	0	0
0	1	67	0	0	1	1	0	0	0	0	0	0	1	1	1	0	0	0	0	0	0	0	0	0
0	2	73	1	0	0	0	0	0	0	0	0	0	0	0	0	0	0	0	2	2	0	0	2	0
0	2	81	1	0	1	0	0	0	0	0	0	0	0	0	1	0	0	0	0	0	0	0	0	0
0	2	71	0	1	1	0	0	0	0	0	0	0	0	0	0	1	0	0	2	0	0	0	0	0
0	1	65	0	0	1	1	0	0	0	0	0	0	0	0	0	0	0	0	0	0	0	0	0	0
0	1	67	0	0	1	0	1	0	0	0	0	1	1	1	0	1	0	0	0	1	0	0	2	0
0	2	85	1	0	0	0	1	1	0	0	0	0	0	1	0	0	0	0	0	0	0	0	0	1
0	2	67	1	0	1	0	0	0	0	0	0	0	0	1	0	0	0	0	0	0	0	1	0	0
0	2	80	1	0	1	0	0	0	0	0	0	0	0	0	0	0	1	0	2	2	2	1	1	0
0	2	72	0	1	1	1	0	0	0	0	0	1	0	1	0	1	0	0	0	1	0	0	0	0
0	1	84	0	0	0	1	1	0	0	0	0	1	0	0	0	0	0	0	2	0	0	0	0	1
0	2	77	0	0	0	0	0	1	0	0	0	0	0	0	0	0	0	0	2	0	0	0	0	0
0	2	76	1	1	0	1	0	0	0	0	0	0	0	1	0	0	0	0	0	0	0	1	0	0
0	1	71	0	1	1	0	0	0	0	0	0	0	0	1	1	1	0	0	0	0	0	0	0	1
0	2	68	1	0	1	1	0	1	0	0	0	1	1	0	0	0	0	0	0	0	0	0	0	0
0	2	67	1	1	0	1	0	1	0	0	0	0	0	1	0	0	0	0	0	0	0	0	0	0
0	2	81	1	0	1	0	0	0	0	0	0	1	0	1	0	0	0	0	2	1	1	0	1	0
0	2	66	0	0	1	1	0	0	0	0	0	1	0	1	0	0	0	0	0	2	0	0	0	0
0	1	70	0	1	0	0	0	1	0	0	0	0	1	0	0	0	0	0	0	0	0	1	0	0
0	1	71	0	0	1	0	0	0	0	1	0	1	1	0	0	0	0	0	2	2	0	1	0	0
0	2	70	0	0	1	0	0	1	0	0	0	0	0	0	0	0	0	0	0	1	1	1	0	0
0	2	71	1	0		0	0	1	0	0	0	0	0	1	0	0	0	0	0	0	0	0	0	0
0	2	70	0	1	1	0	0	1	0	0	0	0	0		0	0	0	0	0	0	0	0	0	0
0	1	68		0		0	0	0	0	0	0			1	0		0	0	0	0	0	1	0	0
0	2	81	0	1		0	1	1	0	0	0	0	0	1	1	1	0	0	0	0	0	0	0	0
0	2	75	0	1	1	0	0	0	0	0	0	0	0	1	0	0	1	0	2	2	1	1	0	0
0	2	86	1	1	0	0	0	0	0	0	0	0	0	1	0	0	1	0	0	0	1	1	1	1
0	1	69	0	0	0	1	1	0	0	0	0	0	1	1	0	0	0	0	0	1	0	0	1	0
0	2	66	0	0	0	1	0	0	0	0	0	0	0	1	0	0	0	0	0	0	0	0	1	0
0	2	65	0	0	1	0	0	0	0	0	0	0	0	0	0	0	0	0	2	2	0	0	2	0
0	1	67	0	0	0	0	0	0	0	0	0	1	1	0	0	0	0	0	2	2	0	0	0	0
0	2	70	0	0	1	0	0	0	0	0	0	0	0	0	0	0	0	0	0	2	0	0	0	0
0	1	79	0	0	0	0	0	1	1	0	1		0		0	0	0	0	0	0	0	0	0	0
0	2	73	0	0	0	0	0	0	1	0	0	0	0	1	0	0	0	0	0	0	0	0	0	0
0	2	81	1	0	1	0	0	0	0	0	0	0	0	1	0	0	0	0	0	0	0	1	0	0
0	2	86	1		1	0	0	0	0	0	0	0	0	1	0	0	0	0	0	1	1	0	0	0
0	2	66	0	0		0	0	1	0	0	0	0	0	0	0	0	0	0	0	1	0	1	1	0
0	2	74	0	0	0	0	0	0	1	0	0	0	0	1	0	1	0	0	0	2	0	0	0	0
0	1	68	0	1	1	1	1	0	0	1	0	0	1	1	0	0	0	0	0	0	0	1	0	0
0	1	71	0	0	0	0	1	1	1	0	0	1	1	0	0	0	0	0	0	0	0	1	0	0
0	1	73	0	1	1	0	1	0	0	0	0	0	0	1	0	0	0	0	0	0	0	1	0	0
0	2	69	0	1	1	0	0	1	0	0	0	0	0	1	0	0	0	0	0	0	0	0	0	0
0	2	69	1	0	1	0	0	1	0	0	0	0	0	0	0	0	0	0	0	0	0	0	0	0
0	1	65	0	0	1	0	0	1	1	0	0	1	1	1	0	0	1	0	0	0	0	0	0	0
0	2	79	1	0	1	1	0	1	1	0	0	0	1	1	0	1	0	0	0	0	0	0	0	0
0	2	73	0	0	1	1	0	1	0	0	0	0	0	1	0	0	0	0	0	0	0	0	0	0
0	1	73	0	1	1	1	1	1	0	0	0	0	1	1	0	0	0	0	0	0	0	1	0	1
0	2	71	1	1	1	0	0	0	1	0	0	0	0	1	1	1	0	0	0	1	2	0	0	0
0	1	81	0	0		1	0	0	0	0	0	1	0		0	0	0	0	0	0	0	1	1	0
0	2	81	0	0	1	1	0	1	0	0	0	1	0	1	0	0	0	0	0	0	0	0	0	0
0	2	68	0	1	1	0	0	0	0	0	0	0	1	0	0	0	0	0	2	1	2	1	1	0
0	1	67	0	0	1	0	0	0	0	0	0	1	1	0	0	0	0	0	1	0	0	1	0	0
0	1	83	0	1	1	0	0	1	0	0	0	0	1	1	0	0	0	0	0	0	0	0	0	1
0	2	65	0	0	1	1	0	1	0	0	0	0	0	1	0	0	0	0	0	0	0	0	0	0
0	1	79	0	0	1	0	0	1	0	0	0	0	0	1	0	0	1	0	2	0	0	0	0	1
0	2	77	0	0	1	0	1	1	0	0	0	0	0	1	0	0	0	0	2	0	0	0	0	0
0	2	70	0	0		0	1	0	0	0	0	0	0	1	1	0	0	0	0	1	0	0	0	0
0	1	75	0	0	1	0	0	1	0	1	0	1	1	1	0	0	0	0	0	0	0	1	0	0
0	2	70	0		1	0	0	0	0	0	0	0	0	1	0	0	0	0	0	0	0	0	0	0
0	2	75	0	0	1	0	0	1	0	0	0	0	0	1	1	0	0	0	0	1	1	1	0	0
0	1	73	0	0	1	0	0	0	1	0	0	1	1	0	0	0	0	0	1	1	1	1	0	0
0	1	70	0	0	1	1	0	1	0	1	0	1	0	0	1	0	0	0	0	1	0	1	0	1
0	2	70	0	0	1	0	0	0	0	0	0	0	0	0	0	0	0	0	0	1	0	0	0	0
0	2	70	1	0	0	1	0	0	0	0	0	0	1	1	0	0	0	0	0	0	0	1	0	0
0	1	65	0	0	1	1	0	0	0	0	0	0		0	0	0	1	0	2	0	0	1	0	0
0	2	67	0	1	1	0	1	0	0	1	0	0	0	1	0	0	0	0	0	0	0	0	0	0
0	2	72	0	0	1	1	0	0	0	0	0	0	0	1	0	0	0	0	0	2	0	0	2	0
0	1	66	1	0	0	0	0	1	0	0	0	1	1	0	0	0	0	0	1	0	0	1	0	0
0	2	75	0	1	1	0	0	1	0	0	0	0	1	1	0	0	0	0	0	0	0	0	0	0
0	1	75	0	1	1	1	0	0	0	0	0	1	1	1	0	0	0	0	0	2	0	0	0	0
0	1	66	0	1	1	0	0	0	0	0	0	0	1	0	0	0	0	0	0	0	0	0	0	0
0	2	66	0	1	1	0	0	1	1	0	0	0	0	1	1	0	0	0	0	0	0	0	0	0
0	1	79	0	1	1	0	1	0	0	0	0	0	1	0	0	0	0	0	2	2	1	0	0	0
0	1	72	0	1	1	0	0	1	0	0	0	0	0	1	0	0	0	0	0	2	0	0	0	0
0	2	71	0	0		1	0	1	0	0	0	0	0	1	0	0	0	0	0	1	0	0	1	0
0	1	79	0	0	0	0	0	0	0	0	0	1	1	1	0	0	1	0	0	0	0	2	0	0
0	1	66	0	0	1	0	0	1	0	0	0	1	1	1	0	0	0	0	0	0	0	0	0	0
0	2	76	1	0	1	0	0	0	0	0	0	0	0	0	0	0	0	0	0	1	0	0	0	0
0	1	74	0	1	1	0	0	0	0	0	0	1	1	0	0	0	0	0	2	2	0	1	0	1
0	2	71	0	1	1	0	0	0	1	0	0	0	0	0	0	0	0	0	2	2	0	0	0	0
0	2	68	0	0	1	0	0	1	0	0	0	0	0	1	0	0	1	0	0	0	0	1	1	0
0	1	83		1		0	0	1	0	1	0	0	0	0	0	1	1	0	0	2	1	1	0	0
0	2	78	0	1	1	0	1	1	1	1	0	0	0		1	1	1	0	0	0	0	0	0	1
0	2	73	0	1	1	0	1	0	0	0	0	0	0	1	1	0	0	0	0	0	0	0	0	0
0	2	74	0	1	1	0	0	0	0	0	0	0	0	1	0	0		0	0	1	0	0	0	0
0	1	74	0	1	0	0	0	0	0	0	0	1	0	0	0	0	0	0	2	0	0	0	0	0
0	2	68	0	1	0	0	0	0	0	0	0	0	0	0	0	0	0	0	2	1	0	0	1	0
0	2	82	0	0	0	1	0	0	0	1	0	1	0	1	0	0	0	0	0	0	2	0	0	1
0	2	75	1	1	0	0	0	1	0	1	0	0	0	1	0	0	0	0	2	1	1	0	0	1
0	1	65	0	0	0	0	0	1	0	0	0	0	1	1	0	0	0	0	0	1	0	1	0	0
0	2	80	1	1	0	0	1	0	0	0	0	0	0	1	0	0	0	0	0	0	0	1	1	1
0	1	70	0	0	1	0	1	0	0	0	0	1	1	1	0	0	0	0	0	0	0	0	0	0
0	1	67	0	1	1	0	0	0	0	0	0	0	0	1	0	0	0	0	0	0	0	1	0	0
0	2	65	0	1	1	0	0	1	0	0	0	0	0	1	0	0	0	0	1	1	0	0	0	0
0	2	68	1	0	1	0	1	1	1	1	0	0	0	1	1	1	0	0	0	0	0	1	0	0
0	1	77	1	0	0	1	0	0	0	0	0	0	1	1	0	0	0	0	0	0	0	0	0	0
0	1	76		0		0	0	0	0	0	0			0	0		0	0	0	0	0	0	0	0
0	2	71	0	0	0	0	1	0	0	0	0	0	0	0	0	0	0	0	2	1	0	0	0	0
0	2	69	1	1	1	0	0	0	0	0	0	0	0	0	0	0	0	0	2	0	1	1	1	0
0	1	74	0	1	1	0	0	0	1	0	0	0	0	1	0	1	1	0	0	0	0	0	0	0
0	2	72	0	1	1	0	0	0	0	0	0	0	0	1	1	1	1	0	0	0	0	0	0	0
0	2	71	1	1		0	0	1	0	1	0	0	0	1	0	0	0	0	0	0	0	1	0	0
0	2	66	0	0		0	0	0	1	0	0	0	0	1	0	1		0	2	0	0	0	0	0
0	1	69	1	1	1	0	0	0	1	0	0	0	1	0	1	0	0	0	0	0	0	1	0	0
0	1	77	0	1	1	0	1	1	0	0	0	1	0		0	0	0	0	0	0	0	0	0	0
0	2	67	1		1	0	0	1	0	0	0	0	0		0	1	0	0	0	0	0	0	0	0
0	2	71	0	1	1	0	0	1	0	0	0	1	0	0	0	0	0	0	0	0	0	0	0	0
0	1	83	1	1	1	0	0	0	0	1	0	0	1		1	1	1	0	0	0	1	0	0	0
0	2	83	1	1	1	0	0	0	0	0	0	0	1	1	1	1	0	0	0	0	0	0	0	0
0	1	67	0	1	1	0	0	1	0	0	0	1	0	0	0	0	0	0	2	2	1	1	0	0
0	1	83	0	0	1	0	0	1	0	0	0	0	0	1	0	0		0	1	1	0	0	0	0
0	1	72	0	1	0	1	0	1	0	0	0	1	1	0	0	0	0	0	0	0	0	1	0	1
0	1	71	1	0	1	0	0	0	0	0	0	0	0	1	1	1	0	0	0	0	0	1	0	1
0	2	81	1	0		0	0	0	0	0	0			1	0			0	0	2	0	0	0	0
0	1	69	0	0	0	1	0	1	0	0	0	1	1	1	0	0	0	0	0	1	0	0	0	0
0	2	66	0	0	1	0	0	0	0	0	0	0	0	1	0	0	0	0	0	0	0	0	0	0
0	2	82	0	1	1	0	0	1	0	0	0	0	0	1	0	0	0	0	0	1	1	0	0	0
0	2	69	1	1	1	0	0	0	0	0	0	0	0	1	0	0	0	0	0	1	0	0	0	0
0	2	69	0	1	1	0	0	0	0	0	0	0	0	1	0	0	0	0	0	0	0	0	0	0
0	2	66	0	0	1	0	0	0	0	0	0	0	1	1	1	0	0	0	0	0	0	1	0	0
0	2	89	1	1	1	0	0	1	0	0	0	0	0	1	0	0	0	0	0	0	0	0	0	1
0	2	72	0	0	1	0	0	0	1	1	0	0	0	1	1	0	0	0	0	0	0	0	0	0
0	2	77	1	1	1	0	0	0	1	0	0	0	1	1	1	0	1	0	0	0	0	0	0	0
0	1	68	0	0	0	1	0	0	0	0	0	0	0	0	0	0	0	0	0	0	0	1	0	0
0	2	68	1	0	0	0	0	0	0	0	0	0	0	1	0	0	0	0	0	1	0	0	1	0
0	1	70	0	0	0	1	0	0	0	0	0	1	1	1	1	1	0	0	0	0	0	1	0	0
0	2	65	0	0	0	1	0	0	0	0	0	1	0	1	0	0	0	0	0	0	0	1	0	0
0	1	65	0	0	1	1	1	1	1	0	0	0	1	1	0	0	0	0	1	2	0	0	0	0
0	2	69	1	0	1	0	1	0	0	0	0	0	0	1	0	0	0	0	0	0	1	1	0	0
0	2	71	1	0	0	0	0	0	0	0	0			1	0		0	0	0	0	0	0	0	0
0	2	65	0	1	1	0	0	0	0	0	0	0	1	1	1	0	0	0	0	0	0	0	0	0
0	1	68	0	1	0	1	0	0	0	0	0	1	1	0	0	0	0	0	0	1	0	1	0	0
0	2	76	1	0	1	0	0	0	0	0	0			1	0			0	1	1	1	1	1	0
0	1	75	0	0	1	1	1	0	0	0	0			1	0		1	0	2	0	2	1	0	1
0	1	90	0	1	1	0	0	0	1	0	0	1	1	1	0	0	0	0	1	2	2	0	0	0
0	2	85	0	1	0	0	1	0	0	0	0		0		0		1	0	0	0	0	1	0	1
0	1	65	1	0	1	0	0	0	0	0	0	1	1	1	0	0	0	0	0	0	0	1	0	0
0	2	69	0	1	1	0	0	1	0	0	0	1	0	0	0	0	0	0	2	2	2	2	1	0
0	1	66	0	0	1	0	1	0	0	0	0	1	0	0	0	0	0	0	2	0	0	0	0	0
0	2	65	0	0	0	0	1	0	0	0	0	0	0	0	0	0	0	0	2	2	0	1	2	0
0	1	71	0	0	1	1	0	0	0	0	0	0	1	1	0	0	0	0	0	1	0	0	2	0
0	1	66	0	0	1	1	0	0	0	0	0	0	1	1	0	0	0	0	0	0	0	0	0	0
0	2	66	0	0	1	0	0	0	0	0	0	0	0	0	0	0	0	0	2	0	0	0	0	0
0	1	86	0	0	0	0	0	0	0	0	0	1	1	1	0	0	0	0	0	0	0	1	0	0
0	1	70	0	0	0	0	0	1	0	0	0	1	1	1	0	0	0	0	0	0	0	0	0	0
0	2	73	0	1	1	0	0	0	1	0	0	0	0	1	1	1	0	0	0	0	0	0	0	0
0	1	73	0	1	1	0	0	1	0	0	0	1	0	0	0	0	0	0	2	0	0	0	0	0
0	2	71	0	0	1	0	0	1	0	0	0	0	0	0	0	0	0	0	2	2	0	0	0	0
0	1	77	0	1	1	0	0	1	1	1	0	0	1	1	1	0	0	0	0	0	0	0	0	0
0	2	74	0	1	1	0	1	1	1	0	0	0	0	1	0	0	0	0	0	1	0	0	0	0
0	2	67	0	0	0	0	1	1	0	1	0	0	1	1	0	0	0	0	0	0	0	0	0	0
0	1	73	1	0	1	0	0	1	1	1	0	0	1	1	1	1	1	0	0	0	0	0	0	0
0	2	77		1		0	0	0	0	0	0	0	0	1	0	0	0	0	0	0	0	0	0	0
0	2	67	0	0	1	0	1	0	0	0	0	0	0	0	0	0	0	0	2	0	0	1	1	0
0	1	77	0	1	0	0	0	1	0	0	0	1	0	1	0		0	0	0	1	0	0	0	0
0	2	71	0	1	0	0	1	0	0	0	0	0	0	0	0	0	0	0	0	0	0	0	0	0
0	1	65	0	0	1	1	0	0	0	0	0	0	1	1	0	0	0	0	0	0	0	1	0	0
0	2	76	0	0	1	0	1	1	0	0	0	0	0	0	0	1	0	0	0	0	1	1	0	0
0	2	69	0	0		0	0	0	0	0	0	0	0	1	1	0	0	0	0	0	1	1	0	0
0	2	66	1	1	1	0	0	0	0	0	0	0	1	1	0	0	1	0	0	0	0	0	0	0
0	1	74	0	1	1	0	1	1	0	0	0	1	1	0	0	0	0	0	0	0	0	0	0	0
0	1	75	0	0	1	1	0	1	0	0	0	0	1	0	0	0	0	0	2	2	0	1	0	0
0	2	70	0	0	1	0	0	1	0	0	0	0	0	0	0	0	0	0	1	1	0	1	0	0
0	2	74	0	0	0	0	0	0	0	0	0	0	0	1	0	0	0	0	0	1	0	1	0	0
0	2	73	0	0	0	0	0	0	0	0	0	0	0	0	1	0	0	0	2	1	1	1	1	0
0	1	73	0	1	0	0	0	0	0	0	0			1	0		1	0	1	1	0	1	0	0
0	2	72	0	0	1	0	1	0	0	0	0	0	0	0	0	0	0	0	2	0	0	1	0	0
0	1	80	0	0	1	0	0	0	0	1	0	0	1	1	1	1	1	0	0	0	0	1	0	0
0	2	77	0	0	1	0	0	0	0	0	0	0	0	1	0	0	1	0	1	0	0	1	0	0
0	2	76	0	1	0	0	0	1	0	0	0	0	1	1	1	0	0	0	2	0	0	1	0	1
0	1	76	0	0	0	0	0	0	0	0	0	0	0	1	0	0	0	0	1	1	0	1	0	0
0	2	71	0	0	0	0	0	0	0	0	0	0	0	1	0	0	0	0	0	1	0	0	0	0
0	1	73	1	0	1	0	0	0	0	0	0	0	1	1	0	1	0	0	0	1	0	1	0	0
0	2	75	0	1	1	0	0	0	0	0	0	0	0	1	0	0	0	0	0	0	0	0	0	0
0	1	73	0	0	0	1	0	1	0	0	0	1	1	1	0	0	0	0	0	0	0	1	0	0
0	2	70	0	0	0	0	1	0	0	0	0	0	0	1	0	0	1	0	0	2	0	0	2	0
0	2	71	0	0	1	0	0	0	0	0	0			1	0		1	0	2	1	1	1	0	1
0	2	76	0	0	0	0	0	0	0	0	0	0	0	1	0	1	0	0	0	2	0	1	0	0
0	2	73	0	0	0	0	0	0	0	0	0	1	0	1	0	1	0	0	0	1	0	0	0	0
0	2	65	0	1	0	0	1	0	0	0	0	0	0	0	0	0	0	0	2	2	0	0	0	0
0	1	70	0	0	1	1	1	0	1	0	0	0	0	0	0	0	0	0	0	1	1	1	1	0
0	2	70	0	0	1	0	0	0	0	0	0	0	0	0	1	1	1	0	1	0	0	1	0	0
0	2	74	1	0	1	0	0	1	0	0	0	0	0	1	0	0	0	0	0	1	0	1	1	0
0	1	75	0	1	1	0	0	1	0	1	0	1	1	0	0	0	0	0	2	1	0	0	0	0
0	2	71	0	1	1	0	0	1	1	0	0	0	0	1	1	0	0	0	0	0	0	0	0	1
0	2	77	1	1	0	0	0	1	0	0	0	0	0	1	0	0	0	0	0	0	0	1	0	0
0	2	69	0	0	1	0	0	0	0	0	0	0	0	1	0	0	0	0	0	0	0	0	0	0
0	2	72	0	0	1	0	0	0	0	0	0	0	0	0	0	0	0	0	2	1	0	1	1	0
0	1	72	0	0	0	0	0	0	0	0	0	0	1	0	0	0	0	0	0	1	1	1	0	0
0	2	70	0	0		0	0	0	0	0	0	0	0	1	0	0	0	0	0	1	0	1	0	0
0	1	68	0	0	0	1	0	1	0	0	0	1	1	0	0	0	0	0	2	0	0	0	0	1
0	1	79	1	0	1	1	0	1	1	0	0	0	0	0	0	0	0	0	1	1	0	1	0	0
0	1	70	0	0	1	0	0	1	0	0	1	1	1	0	0		0	0	2	2	0	1	0	1
0	1	67	0	0	1	0	1	1	0	0	0	0	1	0	0	1	1	0	0	1	1	1	0	0
0	1	70	0	0	0	0	0	0	0	0	0	0	1	1	0	0	0	0	0	2	0	1	0	0
0	2	68	1	0	1	0	0	0	0	0	0	0	0	1	0		0	0	2	1	0	1	0	0
0	1	66	0	0		0	1	0	0	0	0	0	1	1	0	1	1	0	0	0	1	1	0	0
0	1	71	0	1	0	0	1	0	0	0	0	1	1	1	0	0	1	0	1	2	1	1	0	0
0	2	66	0	1	0	0	0	0	0	0	0			1	0			0	0	0	0	0	0	1
0	1	76	0	0	1	0	0	1	1	0	0	1	1	1	0	0	0	0	0	0	1	1	0	0
0	1	83	0	1	0	0	1	0	0	0	0			1	0		1	0	0	0	0	1	0	0
0	1	73	0	0	1	0	0	1	0	0	0	0	1	1	1	1	0	0	0	2	0	2	0	1
0	2	70	0	0	1	0	0	0	0	0	0	0	0	0	0	0	0	0	0	2	0	0	0	0
0	2	72	0	0	0	0	0	0	0	0	0	1	0	0	0	0	0	0	0	1	0	1	0	0
0	1	72	0	0	0	0	1	0	0	0	0			0	0		0	0	1	2	0	0	0	0
0	1	65	0	0	0	1	1	1	0	0	0	1	1	1	0	0	0	0	1	1	0	1	0	0
0	1	71	0	0	1	1	1	0	1	1	1	1	1	1	0	0	0	0	0	0	0	0	0	1
0	2	66	1	0	0	0	1	1	1	0	0	0	0	0	0	0	0	0	2	1	1	1	1	0
0	1	81	0	0	0	0	0	1	0	0	0	1	1	0	0	0	0	0	2	1	0	1	0	0
0	2	75	0	1		0	0	1	0	1	0	1	0	0	0	0	0	0	2	0	0	0	0	0
0	2	71	0	1	1	1	0	0	1	0	0	0	0	0	0	0	0	0	1	2	0	0	0	0
0	1	71	0	1	0	1	0	0	0	0	0	0	1	0	0	0	1	0	1	1	0	1	0	1
0	1	72	0	0	1	0	0	0	0	0	0	1	1	0	0	0	1	0	2	0	0	1	0	0
0	2	70	0	0	1	0	0	0	0	0	0	0	0	1	0	0	0	0	0	0	0	1	0	0
0	2	80	0	0	0	0	0	0	0	0	0	0	0	1	0	1	0	0	0	0	0	1	0	0
0	2	69	0	1	1	1	0	0	0	0	0	0	0	0	0	1	0	0	2	2	0	0	0	0
0	1	72	0	1	0	1	0	0	0	0	0	0	0	0	0	0	1	0	0	0	0	0	0	0
0	2	73	1	0	1	0	1	1	0	0	0	0	0	1	0	0	0	0	0	0	0	0	0	0
0	2	77	0	1	1	0	0	0	0	0	0	0	0	1	0	0	0	0	0	1	0	0	1	0
0	2	67	1	0	1	0	0	1	1	0	0	0	0	1	0	0	0	0	0	0	0	1	0	0
0	2	70	0	1	1	0	0	1	0	0	0	0	0	1	1	0	0	0	0	1	0	1	0	0
0	1	72	0	1	0	0	0	0	0	0	0	1	0	1	0	0	0	0	2	2	2	1	0	0
0	2	68	0	0	1	0	1	0	0	0	0	0	0	0	0	0	0	0	0	1	0	1	1	0
0	2	68	0	0	1	0	0	1	0	0	0	0	0	0	0	0	0	0	2	2	0	0	1	0
0	1	75	0	0	0	0	0	1	0	0	0	0	1		0	0	0	0	0	1	0	1	0	0
0	2	73	0	0	0	0	1	1	0	0	0	0	0	1	0	0	0	0	0	1	0	1	0	0
0	2	73	0	1	1	0	0	0	0	0	0	0	0	1	0		0	0	2	0	0	0	0	0
0	1	73	0	1	0	0	0	0	0	0	0	0	0	0	0	0	0	0	0	2	0	0	0	0
0	2	69	1	1	1	0	1	1	1	0	0	0	0	1	1	1	1	0	0	0	0	0	0	0
0	2	77	1		0	0	0	1	0	0	0	0	0	1	0	0	0	0	0	0	0	0	0	1
0	2	67	0	0	0	0	0	0	0	0	0	0	0	1	0	1	0	0	0	0	0	0	0	0
0	1	78	0	0	1	0	0	1	0	0	0	0	1	1	1	1	1	0	0	0	0	0	0	1
0	1	77	0	1	1	0	0	0	0	1	0	1	0	1	0	0	0	0	0	0	1	0	0	0
0	2	70	0	0	1	0	0	0	0	0	0	1	0	1	0	0	0	0	0	0	0	0	0	0
0	2	72	0	1	1	0	0	0	0	0	0	0	0	1	0	0	0	0	0	0	0	1	0	0
0	1	70	0	0	0	1	0	1	0	0	0	1	1	1	0	0	0	0	0	1	0	0	0	0
0	1	73		0		0	0	0	0	0	0				0		1	0	0	2	0	0	2	0
0	2	70	0	0	0	1	0	0	0	0	0	0	0	0	0	0	1	0	0	0	0	0	1	0
0	2	84	0	0		0	1	0	0	0	0	0	0	1	1	0	0	0	0	0	0	0	0	1
0	2	70		0	1	0	0	0	0	0	0			0	0		0	0	2	1	0	1	1	0
0	2	85	1	1	0	0	0	0	0	0	0	0	0	1	0	0	1	0	0	0	0	0	0	1
0	2	79	1	0	1	0	0	0	0	0	0	0		1	0	0	0	0	0	0	1	0	0	1
0	2	73	0	0	1	0	0	0	0	0	0	0	1	1	0	1	0	0	0	0	0	0	0	0
0	1	69	0	0	1	1	0	0	1	0	0	0	1	1	0	0	0	0	0	0	0	0	0	0
0	2	68	0	0	1	0	0	1	0	0	0	0	1	0	0	0	0	0	0	0	0	1	0	0
0	1	68	0	0	0	0	0	0	0	1	0	1	1	1	0	0	0	0	0	0	0	0	0	0
0	2	66	0	0	1	0	0	0	0	0	0	0	0	0	1	0	0	0	0	0	0	1	0	0
0	1	69	0	0		0	0	0	0	0	0	0	1	0	0	0	0	0	0	0	0	0	0	0
0	2	67	0	0	0	0	0	1	0	0	0	0	0	1	0	0	0	0	0	2	0	1	0	0
0	2	66	0	0	0	0	0	0	0	0	0	0	0	0	0	0	0	0	0	0	0	1	0	0
0	1	66	0	0	1	1	0	0	0	0	0	0	1	0	0	0	0	0	0	0	0	1	0	0
0	2	66	0	0	1	0	0	0	0	0	0	0	0	0	0	0	0	0	2	0	0	1	0	0
0	2	76	0	0	1	0	1	1	0	0	0	0	0	1	0	1	0	0	0	0	0	1	0	0
0	2	69	1	1	1	0	0	0	0	0	0	0	1	0	1	1	0	0	0	0	0	0	0	0
0	2	89	1	0	0	0	0	0	0	0	0	0	0	1	0	0	0	0	2	0	0	0	0	0
0	2	71	1	1	1	0	0	1	0	0	0	1	0	1	0	0	0	0	0	0	0	1	0	0
0	1	75	0	1	0	1	0	1	0	0	0	1	1	1	1	0	0	0	0	0	0	0	0	0
0	2	70	0	0	0	0	0	0	0	0	0	0	0	1	0	0	1	0	0	0	0	0	0	0
0	2	76	1	1	0	0	0	1	0	0	0	0	0	0	1	1	0	0	0	0	0	0	0	0
0	1	67	0	0	1	0	0	1	0	0	0	1	0	1	0	0	0	0	0	0	0	0	0	0
0	1	69	0	0		0	0	1	0	0	0	1	0	1	0	0	0	0	0	1	0	0	0	0
0	1	78	0	0	1	0	0	1	0	0	0	0	0	1	0	0	0	0	0	0	0	1	0	0
0	2	68	0	0	0	0	0	0	0	0	0	0	0	0	0	0	0	0	0	0	0	1	0	0
0	2	68	0	0	1	0	1	1	0	0	0	0	0	0	0	0	0	0	0	0	0	0	0	0
0	1	67	0	0	1	1	0	0	0	0	0	1	1	1	0	0	1	0	0	0	0	1	0	0
0	1	77	1	0	1	0	0	0	0	0	0	0	0	1	0	0	0	0	0	0	0	1	0	0
0	2	70	0	0	1	0	0	0	0	0	0	0	0	1	0	0	0	0	0	0	0	1	0	0
0	2	80	0	0	0	0	1	1	1	0	0	0	0	1	0	1	0	0	0	0	0	0	0	0
0	1	79	0	0	0	0	0	0	0	0	0	0	0	1	0	0	0	0	0	1	0	1	1	0
0	1	67	0	0	0	0	0	0	1	0	0	0	1	0	0	0	0	0	1	1	0	1	0	0
0	1	70	0	0	1	0	0	0	0	0	0	0	1	1	0	0	0	0	0	0	0	0	0	0
0	1	81	0	0	1	0	0	0	0	0	1	0	1	1	1	1	0	0	2	0	0	1	0	0
0	1	74	0	0	1	1	0	0	1	0	0	1	1	0	0	0	0	0	2	2	0	0	0	0
0	2	66	0	0	1	0	0	1	0	0	0	0	0	1	0	1	1	0	0	0	0	1	0	1
0	1	78	0	0		0	0	0	1	1	0	0	1		0	0	1	0	0	0	0	1	0	0
0	2	76	0	0		0	0	0	0	0	0	0	0		0	0	0	0	0	0	0	1	0	0
0	2	66	0	0	0	0	0	1	0	0	0	0	0	1	0	0	0	0	0	1	0	0	0	0
0	1	80	0	0	0	0	1	0	0	0	0	0	1	1	1	1	0	0	0	0	0	0	0	1
0	2	79	1	0	1	0	0	0	1	0	0	0	0	1	0	0	0	0	0	0	0	0	0	0
0	1	68	0	0		0	0	0	0	0	0	0	1	1	0	0	0	0	0	1	0	0	0	0
0	1	74	0	0	1	0	0	0	0	0	0	0	1	1	0	0	0	0	0	0	0	0	0	0
0	2	71	0	0	1	0	1	0	0	0	0	0	0	1	0	0	0	0	1	0	0	0	0	0
0	1	67	0	0	1	1	0	0	1	0	0	0	1	0	0	0	0	0	0	0	0	0	0	0
0	2	73	0	0	0	0	0	0	0	0	0	0	0	0	0	0	0	0	1	1	0	0	0	0
0	1	71	0	1	1	0	0	0	0	0	0	1	1	1	0	1	1	0	0	0	0	1	0	1
0	2	66	0	0	1	1	0	1	0	0	0	0	0	0	0	0	0	0	0	0	0	0	0	0
0	2	67	1	0	1	1	0	0	0	0	0	0	0	1	1	0	0	0	0	0	0	0	0	0
0	2	77	1	1	1	1	0	1	0	0	0	1	1	1	0	0	0	0	0	1	0	0	0	0
0	2	68	1	0	1	1	0	1	0	0	0	0	0	1	0	0	0	0	0	0	0	0	0	0
0	2	70	1	0	0	0	0	0	0	0	0	0	0	1	0	0	0	0	0	1	0	0	1	0
0	1	68	0	1	1	0	0	0	0	0	0	1	1	1	0	1	0	0	0	0	0	1	0	1
0	2	71	0	1	1	0	0	0	0	0	0	0	0	1	1	1	0	0	0	1	0	0	0	0
0	2	71	0	0	1	1	0	0	0	1	0	0	0	1	0	0	0	0	0	1	1	0	0	0
0	2	65	1	0	1	0	0	1	0	0	0	0	1	0	0	0	0	0	2	1	0	0	0	0
0	1	68	0	0	0	0	1	1	0	0	0	1	1	0	0	0	0	0	2	0	0	0	0	0
0	1	66	0	0	1	0	0	1	0	0	0	0	1	0	0	0	0	0	0	1	0	1	0	0
0	1	73	0	1	1	0	0	0	1	1	0	0	1	1	1	1	1	0	0	0	0	1	0	0
0	2	78	1	1	1	1	0	1	0	0	0	0	0	1	0	0	0	0	0	0	0	0	0	0
0	1	69	0	0	1	1	0	0	0	0	0	0	1	1	0	0	0	0	0	0	0	0	0	0
0	2	67	0	0	1	1	0	0	0	0	0	0	0	1	0	0	0	0	0	0	0	0	0	0
0	2	80	1	1	1	0	1	0	0	0	0	0	0	0	1	1	1	0	0	0	2	0	0	0
0	1	84	0	1	0	0	0	0	0	0	0	1	1	1	0	0	0	0	0	0	0	0	0	0
0	2	68	1	0	0	1	0	1	1	0	0	0	0	1	0	0	0	0	2	2	1	1	0	0
0	1	73	0	0		0	1	0	0	0	0			0	0		1	0	0	0	1	1	0	0
0	1	78	0	1	0	0	0	1	0	0	0	0	0	1	0	1	0	0	0	0	1	1	0	0
0	2	76	0	1	0	0	0	1	0	0	0	0	0		0	0	0	0	0	0	1	0	0	0
0	1	77	1	1	1	0	0	1	0	0	0	0	1	0	0	1	1	0	0	0	0	0	0	0
0	2	78	0	0	1	0	0	1	0	0	0	0	0	1	0	1	0	0	2	1	1	0	0	0
0	2	82	0	0	0	0	0	1	0	0	0	0	0	1	0	1	0	0	0	1	1	0	0	0
0	1	79	0	0	1	0	0	0	0	0	0			1	0		1	0	0	0	0	1	0	1
0	2	69	0	0	1	0	1	0	0	1	0	0	0	0	1	0	0	0	0	0	1	1	1	0
0	1	72	0	0	0	1	0	1	1	0	0	0	1	1	0	0	0	0	0	0	0	0	1	0
0	1	73	0	0	0	1	0	0	1	0	0	0	1	1	0	0	0	0	2	1	0	1	0	0
0	2	71	0	0	0	1	0	0	0	0	0	0	0	1	1	1	0	0	0	0	0	0	0	0
0	2	75	0	0	1	0	1	1	0	0	0	0	0		0	1	0	0	0	2	1	1	2	0
0	2	77	1	1	0	0	0	1	0	0	0	0	0	1	1	1	0	0	0	2	1	1	2	0
0	1	78	0	0	0	1	0	0	1	1	0	0	1	1	0	0	0	0	2	1	0	0	0	1
0	2	74	0	0	0	1	0	0	0	0	0			0	0		0	0	2	1	0	1	1	0
0	2	86	1	0		0	0	0	0	0	0	0	0	1	0	0	0	0	0	0	1	0	0	1
0	2	83	1	0	1	0	0	0	1	0	0	0	0		1	0	0	0	0	0	0	0	0	1
0	2	88	1	1	0	0	0	0	0	0	0	0		1	0	0	0	0	0	0	0	1	0	1
0	1	67	0	1	1	0	0	0	0	0	0	0	1	0	0	0	0	0	0	0	0	0	0	0
0	1	70	1	0	1	0	0	1	1	1	0	1	1	1	0	0	0	0	0	0	0	0	0	0
0	2	65	0	0	0	0	0	0	0	0	0	1	0	1	0	0	0	0	0	0	0	1	0	0
0	2	84			0	0	0	0	0	0	0	0	0	1	0	1	0	0	0	0	0	2	0	0
0	2	71	0	1	1	0	0	1	0	0	0	0		1	0	0	0	0	0	0	0	0	0	0
0	1	84	0	0	0	0	1	1	0	0	0	1	1	1	0	0	0	0	0	0	0	0	0	1
0	2	77	0	0	0	0	0	0	0	0	0	0	0	1	1	0	0	0	0	0	1	1	0	0
0	1	84	0	0	1	0	0	0	0	0	0	0	1	1	0	1	1	0	0	0	0	1	0	1
0	2	73	0	0	1	0	0	1	0	0	0	0	0		0	1	0	0	2	1	1	0	0	0
0	2	84	0	1	0	0	0	1	0	1	0	0	0	1	1	0	0	0	0	1	0	1	0	0
0	2	73	0	0	1	1	1	0	0	0	0	0	0	1	0	0	0	0	0	0	0	0	0	0
0	1	70	0	1		1	1	0	0	0	0	0	0	1	0	0	1	0	0	0	0	1	0	0
0	2	67	0	0	0	1	0	0	0	0	0	0	0	1	0	1	0	0	0	0	0	0	0	0
0	1	66	0	0	0	1	0	0	0	0	0	0	1	1	0	0	0	0	0	0	0	0	0	0
0	1	81	0	0		0	0	0	0	0	0			0	0			0	0	0	1	0	0	1
0	2	76	0	0	0	1	0	1	0	0	0	0	0	1	0	0	0	0	0	2	0	0	1	0
0	1	70	1	1	1	1	1	1	0	0	1	1	1	1	0	0	0	0	0	0	0	0	0	0
0	1	88	0	0	0	0	1	1	0	1	0	0	1	1	1	1	1	0	0	0	0	0	0	1
0	2	73	0	0	1	0	0	1	0	0	0	0	0	1	1	0	0	0	0	0	0	0	0	0
0	2	69	0	0	1	0	0	1	0	0	0	0	0	0	0	0	0	0	2	1	2	1	0	0
0	2	71	1	0	1	1	0	0	0	0	0	0	0	1	0	0	0	0	0	0	0	0	0	0
0	1	69	0	0	0	1	0	0	0	0	0	0	0	1	0	0	0	0	0	1	0	1	0	0
0	2	67	1	0	0	0	0	0	0	0	0	0	0	0	0	1	0	0	2	1	0	0	0	0
0	2	74	1	0	1	0	0	1	0	0	0	0	1	1	0	1	0	0	0	0	0	0	0	0
0	2	65	1	0	0	0	1	1	1	0	0	0	1	1	0	0	0	0	0	0	0	0	0	0
0	1	79	0	0	0	0	1	1	0	0	0	1	1	0	0	0	0	0	0	1	0	0	0	0
0	2	80	0	0	1	0	0	0	0	0	0	0	0	0	0	0	0	0	0	1	0	0	0	1
0	1	68	0	0	1	1	0	1	0	0	0	0	1	1	0	0	1	0	0	0	0	1	0	0
0	2	79	1	1	1	0	0	1	0	0	0	0	0	1	1	1	0	0	0	1	0	0	0	1
0	2	86	1		1	0	0	0	0	0	0	0	0		1	1	1	0	0	0	1	0	0	1
0	2	77	1	0	0	1	0	1	0	0	0	0	0	1	1	0	1	0	0	2	0	0	0	1
0	2	67	0	0	1	0	0	0	0	0	0				0		0	0	0	2	0	1	0	0
0	2	70	0	0	1	0	0	0	0	0	0	0	0	1	0	1	0	0	1	1	0	0	1	0
0	1	69	0	0	1	0	0	1	0	0	0	0	0	0	0	0	0	0	0	1	0	1	0	0
0	1	81	0	0	0	1	0	1	1	0	0	1	0	1	0	0	0	0	1	1	0	0	0	0
0	2	76	0	0	0	1	0	0	0	0	0	0	0	1	0	0	0	0	1	0	0	0	0	0
0	2	87	0	0	0	0	0	1	0	1	0	0	0	1	0	0	0	0	0	0	0	0	0	1
0	1	65	1	0	1	0	0	0	0	0	0	0	1	1	0	1	0	0	0	0	0	0	0	0
0	1	78	0	0	1	0	0	0	0	1	0	0	1	1	0	1	0	0	0	1	0	0	0	0
0	2	74	0	1	1	0	0	0	1	0	0	0	0	0	0	0	0	0	0	0	0	0	1	0
0	1	67	0	0	0	0	0	0	0	0	0	1	0	0	0	0	0	0	2	2	0	0	0	0
0	2	80	1	0	1	0	1	0	0	0	0	0	1	1	0	1	0	0	0	0	0	0	0	0
0	2	77	0	1	1	1	0	0	0	0	0	0	0	0	0	0	0	0	0	2	1	0	0	0
0	2	72	0	0	0	1	0	1	0	0	0	0	0	0	0	0	0	0	2	2	0	0	0	0
0	1	73	1	1	1	0	0	1	0	0	0	0	1	1	0	0	0	0	0	0	0	0	0	0
0	1	66	0	0	0	0	0	0	0	0	0	0	0	1	0	0	0	0	0	0	0	0	0	1
0	2	69	0	0	0	1	1	0	0	0	0	0	0	0	0	1	0	0	1	1	0	1	1	0
0	2	72		0		0	0	0	0	0	0	0	1	1	0	0	0	0	2	2	1	1	0	0
0	2	83	1	0	1	0	0	0	0	0	0	0	0		0	0	0	0	2	2	1	1	0	0
0	1	70	0	0	1	0	0	0	0	0	0	0	1	0	0	0	0	0	0	1	0	0	0	0
0	1	71	0	0	1	1	1	0	0	0	0	1	1	0	0	0	0	0	2	0	1	0	0	0
0	2	68	0	0		1	0	1	1	0	0	0	0	0	0	0	0	0	2	2	1	0	0	0
0	1	68	0	0	0	0	1	0	0	0	0	1	1	1	0	0	0	0	0	1	0	0	0	0
0	2	67	0	0		0	1	0	0	0	0	0	0	0	0	0	0	0	0	1	0	1	0	0
0	1	80	0	1	1	1	1	1	0	0	0	1	1	1	0	1	1	0	0	0	0	1	0	1
0	1	77	0	1	0	0	0	0	0	0	0	0	1	1	0	0	0	0	2	2	0	0	0	0
0	2	73	0	0	0	0	0	0	0	0	0	0	0	0	1	0	0	0	2	1	2	1	1	0
0	2	75	0	0	1	0	1	0	0	0	0	0	0	1	1	0	0	0	0	0	0	0	0	0
0	1	75	0	0	1	0	0	0	1	0	0	0	1	0	1	1	0	0	2	0	0	0	0	1
0	1	72	0	1	0	0	1	1	0	1	0	1	0	1	0	0	0	0	0	0	0	0	0	0
0	2	69	0	0	1	0	0	0	0	0	0	0	0	1	0	0	0	0	2	0	0	1	0	0
0	1	75	0	1	0	0	1	1	0	0	0	1	0	0	0	0	1	0	1	0	1	1	0	1
0	2	80	0	0	0	0	0	0	0	0	0	0	0	1	0	0	0	0	0	0	0	0	0	0
0	1	86	0	1	1	0	1	0	0	0	0	0	1	1	0	0	1	0	0	0	0	1	0	0
0	1	86	0	0	0	1	0	0	0	0	0	1	1	1	0	1	1	0	1	1	2	1	0	0
0	1	67	0	1	0	0	1	1	1	1	0	1	1	1	0	0	0	0	0	1	0	1	0	0
0	2	73	0	1	1	0	1	1	0	0	0	0	0	1	1	1	1	0	0	0	0	1	0	1
0	2	69	0	0	1	0	0	1	0	0	0	0	0	0	0	0	0	0	0	2	0	1	0	0
0	1	74	0	1	1	0	1	1	0	0	0	1	1	0	0	0	0	0	0	0	0	0	0	1
0	2	81	1		0	0	1	1	0	0	0	0	0		0	0	1	0	0	0	1	0	0	0
0	2	73	1	1	1	0	0	0	0	0	0	0	0	0	0	0	0	0	0	2	0	0	0	0
0	1	71	0	0	1	0	1	1	0	0	0	1	1	1	0	0	0	0	0	0	0	0	0	0
0	2	76	0	0	0	0	0	1	0	0	0	1	1	1	0	0	0	0	0	1	0	0	1	0
0	2	68	0	0	0	0	0	1	0	0	0	0	0	0	0	0	0	0	2	0	0	0	0	0
0	1	69	0	0	1	0	0	1	0	0	0	0	1	0	0	0	0	0	0	0	0	0	0	0
0	1	77	0	1	1	0	1	1	1	0	0	0	1	1	0	1	0	0	0	0	0	0	0	0
0	2	74	0	0	1	0	0	1	0	0	0	0	0	1	0	1	0	0	0	0	0	0	0	0
0	2	75	0	0	1	0	0	0	0	0	0	0	0	1	1	1	0	0	0	0	0	0	0	0
0	1	81	0	1	1	0	0	1	0	0	0	1	1	1	0	0	0	0	0	0	0	0	0	1
0	2	79	0	1	1	0	0	1	1	0	0	0	0	1	0	0	0	0	0	0	1	0	0	0
0	1	81	0	0	1	0	0	0	0	1	0	0	0	1	0	1	0	0	0	0	0	0	0	1
0	2	75	0	0	1	0	0	1	0	0	0	0	0	1	0	1	1	0	0	0	0	0	0	0
0	2	65	0	0	0	0	0	0	0	0	0	0	0	0	0	0	0	0	2	2	0	0	0	0
0	2	77	0	1	1	0	1	1	1	0	0	0	0	1	1	0	0	0	0	2	2	0	0	0
0	2	78	1	0	1	0	0	1	0	0	0	0	0	1	0	0	0	0	1	1	0	1	0	0
0	1	87	1	1		0	1	1	0	0	0	0	1	1	0	0	0	0	0	0	0	0	0	0
0	1	77	0	0	1	0	0	1	0	0	0	0	1		0	0	0	0	0	2	1	1	0	0
0	2	76	0	0	1	0	0	0	0	0	0	0	0	0	0	0	0	0	2	2	2	1	0	0
0	1	68	0	0	1	0	1	1	0	0	0	1	1	1	0	0	0	0	0	0	0	0	0	0
0	2	66	0	0	1	0	1	1	0	0	0	0	0		0	0	0	0	0	1	0	0	0	0
0	2	69	0	0	1	0	1	0	0	0	0	0	1	0	0	0	0	0	1	2	0	0	2	0
0	2	72	1	1	1	0	1	0	0	0	0	0	0	0	0	0	0	0	0	0	0	0	0	0
0	2	75		1	1	0	0	0	0	0	0				0		0	0	0	2	0	0	0	0
0	1	91	0	1	1	0	0	0	0	0	0	0	1	1	0	1	1	0	0	0	0	0	0	1
0	2	88	0	0	0	0	0	1	0	0	0	0	1	1	0	0	0	0	0	0	1	0	0	0
0	1	68	0	0	0	0	0	0	0	1	0	0	1	0	1	0	0	0	2	2	0	0	0	0
0	1	70	0	0	1	1	1	1	1	0	0	0	1	0	1	1	0	0	0	0	0	0	0	0
0	2	67	0	0	1	1	0	1	0	0	0	0	0	1	0	0	0	0	0	0	0	0	0	0
0	1	80	0	0	1	0	0	1	0	0	0	0	1	0	0	0	0	0	2	2	0	0	0	0
0	2	78	0	0	0	0	0	0	0	0	0	0	0		0	0	0	0	1	0	0	0	0	0
0	2	77	0	0	1	1	0	0	0	0	0	0	0	1	0	0	0	0	0	2	0	1	1	0
0	2	77	0	0	1	0	0	0	0	0	0		0	1	0		0	0	2	0	2	0	0	1
0	1	70	1	0	1	0	0	0	0	0	0	0	1	1	0	0	1	0	2	1	0	1	1	1
0	2	87	1	1	0	0	1	0	0	0	0	0	1	1	0	0	0	0	1	0	0	2	0	0
0	2	65	0	0	1	0	1	0	0	0	0	0	0	0	0	0	0	0	0	0	0	0	0	0
0	2	73	0	1	1	0	1	1	0	0	0	0	0	1	1	1	0	0	0	0	0	1	0	0
0	2	70	0	1	0	0	0	0	0	0	0	0	1	1	0	0	0	0	1	0	0	1	0	0
0	1	69	0	1	0	0	1	1	0	0	0	1	1	1	0	0	0	0	0	0	0	1	0	0
0	1	77	0	0	0	0	0	0	0	0	0	1	0	1	0	1	0	0	2	0	0	0	0	0
0	2	74	0	0	0	0	1	0	0	0	0	0	0	1	0	0	0	0	0	1	0	1	0	0
0	2	77	1	1	1	0	0	0	0	0	0	0	0	1	0	0	0	0	0	0	0	1	0	0
0	2	72	0	0	1	0	0	0	0	1	1	0	0	0	1	0	0	0	2	1	0	0	0	0
0	1	76	0	1	1	0	0	0	0	0	0	0	0	1	0	0	0	0	0	0	0	0	0	1
0	2	74	0	1	1	1	0	0	0	1	0	0	0	1	0	0	0	0	2	1	1	0	0	0
0	1	74	0	0	0	0	1	1	0	1	0	1	0	0	1	0	0	0	2	0	0	0	0	0
0	2	70	0	0	0	1	0	0	0	1	0	0	0	0	0	0	0	0	2	0	0	0	0	0
0	2	71	0	1	1	1	1	1	0	0	0	0	0	0	0	0	0	0	0	0	0	0	0	0
0	2	67	0	1	0	0	1	0	0	0	0	0	0	1	0	0	0	0	0	0	0	0	0	0
0	2	85	1	0		0	0	1	0	1	0	0	0	0	0	0	0	0	2	1	2	0	0	0
0	2	74	0	1	1	0	0	0	0	0	0	0	0	1	0	0	0	0	0	0	0	0	0	0
0	2	75	1	1	1	0	0	0	0	1	0	0	1	1	0	1	1	0	0	1	0	0	0	0
0	2	67	0	0	1	0	0	0	0	0	0	0	0	1	0	0	0	0	0	0	0	1	0	0
0	1	66	0	0	1	0	0	0	0	0	0	0	1	1	0	1	0	0	0	0	0	0	0	0
0	1	83	0	0	1	1	0	0	1	0	0	0	1	1	0	1	1	0	0	0	0	0	0	1
0	2	82	0	0	1	0	0	0	0	0	0	0	0	1	1	1	0	0	0	0	0	0	0	1
0	2	79	1	0	1	0	0	1	0	0	0		0	1	1	1	0	0	0	0	0	0	0	1
0	2	76	0	1	1	0	1	0	1	0	0	0	0		0	0	0	0	0	0	0	0	2	0
0	2	66	1	0	0	0	1	0	0	0	0	0	0	1	0	0	0	0	0	0	0	1	0	0
0	2	73	0	0	1	0	0	1	0	0	0	0	1	1	0	0	0	0	0	0	0	1	0	0
0	1	70	0	1	0	0	1	1	0	0	0	0	1	1	0	0	0	0	1	1	0	0	1	0
0	2	78	0	1	0	0	0	0	1	0	0	0	0	0	0	0	0	0	0	0	1	0	0	0
0	1	76	0	0	0	0	0	0	0	0	0	0	1	0	0	0	0	0	2	1	0	1	0	0
0	2	67	1	0	1	0	0	0	0	0	0	0	0	1	0	0	0	0	0	1	0	1	0	0
0	2	84	1	1	0	0	1	1	0	0	0	0	1	1	0	1	0	0	0	1	0	0	0	0
0	2	76	0	0	1	0	1	0	0	0	0	0	0		0	0	0	0	0	2	1	0	0	0
0	2	65	0	0	1	1	0	1	1	0	0	0	1	1	0	0	0	0	0	0	0	0	0	0
0	1	71	0	1	1	1	1	1	0	0	0	1	0	0	0	1	0	0	0	0	0	0	0	0
0	2	69	0	0	1	0	0	0	1	0	0	0	0	0	0	0	0	0	0	0	0	0	0	1
0	2	73	0	1	1	0	0	0	0	0	0	0	0	0	1	0	0	0	0	0	0	0	0	0
0	2	68	0	0	0	0	1	1	0	0	0	0	0	1	0	0	0	0	0	2	0	0	0	0
0	2	65	0	0	0	0	0	1	0	0	0	0	0	1	0	0	0	0	0	0	0	0	0	0
0	2	68	1	0	1	0	0	0	0	0	0	0	0	0	0	1	0	0	2	2	0	1	1	0
0	1	67	0	0	0	0	0	0	1	0	0	0	1	0	0	0	0	0	0	0	0	1	0	0
0	1	67	0	0	0	1	0	1	0	0	0	0	0	1	0	0	0	0	0	0	0	0	0	0
0	2	71	1	0	0	0	0	0	0	0	0	0	0	1	0	0	0	0	0	0	1	0	0	0
0	2	68	1	0	0	0	0	1	0	0	0	0	0	1	0	0	0	0	0	0	0	0	0	0
0	1	88	1	0	0	0	1	0	0	0	0	0	0	0	0	0	0	0	0	0	1	1	1	0
0	1	81	0	1	1	0	1	0	0	1	1	0	0	1	0	0	0	0	0	0	0	0	0	1
0	2	75	0	1	1	0	0	1	0	0	0	0	0	1	0	0	0	0	0	0	0	1	0	0
0	1	69	0	0	0	0	0	1	0	1	0	0	1	1	1	1	0	0	0	0	0	0	0	0
0	2	67	0	0		0	0	1	0	0	0	1	0	1	1	0	0	0	0	1	0	0	0	0
0	1	71	1	0	1	0	0	0	0	0	0	0	1	0	0	0	1	0	2	2	0	0	0	0
0	1	72	0	0	1	0	0	0	0	0	0	0	0	1	0	0	0	0	0	0	0	0	0	0
0	2	66	0	0	1	0	0	0	0	0	0	0	0	0	0	0	0	0	0	1	0	0	0	0
0	1	65	0	0	1	1	0	0	0	1	0	0	1	1	0	0	0	0	0	2	0	0	0	0
0	1	69	0	0	1	0	0	0	0	0	0	0	1	1	0	0	0	0	0	2	0	1	0	1
0	2	65	0	0	1	0	0	0	0	0	0	0	0	0	0	0	0	0	0	0	0	0	0	0
0	1	81	0	0	0	0	0	1	0	0	0	0	0	1	0	0	0	0	0	0	0	0	0	0
0	2	77	1	0	1	0	0	0	0	0	0	1	1	1	0	0	0	0	2	1	0	0	0	0
0	2	67	0	0	1	1	0	1	0	0	0	0	0	0	0	0	0	0	0	0	0	1	0	0
0	2	76	1	0	1	0	0	1	0	0	0	1	1	1	0	1	0	0	0	0	0	0	0	1
0	2	72	0	0	0	0	1	1	0	0	0	0	0	1	0	0	0	0	0	0	0	0	0	0
0	2	80	0	1	1	0	1	0	0	0	0	0	0	0	0	1	1	0	0	0	0	0	0	0
0	2	79	1	0	0	0	0	0	0	0	0	0	0	0	0	0	0	0	0	2	0	1	2	0
0	2	81	1	0	0	0	0	1	0	0	0	0	0		0	0	0	0	0	1	0	0	1	0
0	2	68	1	0	1	1	0	1	1	0	0	0	0	1	0	0	0	0	0	0	0	0	0	0
0	1	65	0	0	0	1	1	1	1	0	0	0	0	0	0	0	1	0	0	0	0	0	0	0
0	2	67	0	0	1	0	0	0	0	0	0	0	0	0	0	0	0	0	2	0	0	0	0	0
0	1	75	0	1	0	0	0	1	0	0	1	1	1	1	0	0	1	0	0	0	0	0	0	0
0	2	74	0	1	1	1	0	1	0	0	0	1	0	0	0	0	0	0	1	1	0	0	0	0
0	1	66	0	0	1	1	0	0	0	0	0	0	0	1	0	0	0	0	0	0	0	0	0	0
0	1	71	0	0	1	0	0	0	0	0	0	0	1	0	1	1	0	0	0	1	0	1	0	0
0	1	75	0	0	1	0	0	1	1	0	0	1	1	1	1	1	0	0	0	1	0	1	0	0
0	2	73	0	1	1	0	1	1	0	0	0	0	0	1	1		0	0	0	2	2	0	0	1
0	1	71	0	0	1	0	0	1	0	0	0	1	0	1	1	0	0	0	0	0	0	0	0	0
0	2	65	1	0	1	0	0	0	0	0	0	0	1	0	0	0	0	0	1	0	0	0	0	0
0	2	77		1		0	1	0	0	0	0			1	0		0	0	0	1	2	2	0	0
0	1	79	1	0	1	1	1	0	0	0	0			1	0		0	0	0	1	0	0	2	0
0	2	74	1	0	1	0	1	1	0	0	0	0	0	1	1	1	0	0	0	0	0	0	0	0
0	1	82	0	1	1	0	0	0	1	0	0	0	1	1	1	1	0	0	0	1	0	2	0	0
0	2	78	1	0	1	0	0	1	1	0	0	0	0	1	0	0	0	0	0	1	2	0	0	0
0	1	65	0	0	1	1	0	0	0	0	0	0	1	0	0	0	0	0	1	0	0	1	0	1
0	2	71	0	0		0	0	1	0	1	0	0	0	1	1	0	0	0	0	0	0	0	0	0
0	1	74	0	0	1	0	0	1	0	0	0	1	1	1	0	0	0	0	0	0	0	0	0	1
0	2	69	0	0	1	0	0	1	0	0	0	0	0	1	0	0	0	0	0	0	0	0	0	0
0	2	66	0	0	1	0	0	1	0	0	0	0	0	1	1	0	0	0	0	0	0	0	0	0
0	2	67	0	0	1	0	0	0	0	0	0	0	1	1	0	0	0	0	0	0	0	0	0	0
0	1	78	0	0	1	0	1	0	1	0	0	0	1	1	0	1	0	0	1	2	0	0	0	0
0	2	78	1	0	0	0	0	0	0	0	0	0	0	0	0	0	0	0	0	1	1	0	0	0
0	1	65	0	0	0	1	1	1	0	0	0	1	0	1	0	0	0	0	0	1	0	0	0	0
0	1	69	0	0	1	0	1	1	0	0	0	1	0	0	0	0	0	0	0	0	0	1	0	0
0	2	83	1	1	1	0	1	0	0	0	0	0	0	1	0	1	0	0	0	0	0	0	0	1
0	1	72	0	1	1	1	0	0	0	0	0			1	0		0	0	0	0	0	0	0	0
0	1	68	0	0	0	0	0	0	0	0	0	1	1	1	0	0	0	0	0	2	0	0	0	0
0	2	66	0	0	0	0	0	0	0	0	0	1	0	0	0	0	0	0	2	1	0	1	1	0
0	1	73	0	0	0	1	0	1	0	0	0	1	0	0	0	1	0	0	0	1	0	0	0	0
0	1	66	1	1	1	0	1	0	0	0	0	1	1	1	0	1	0	0	0	0	0	1	0	0
0	2	65	0	0	1	1	0	0	0	0	0	0	0	1	0	0	0	0	0	0	0	1	0	0
0	1	67	0	0	0	1	0	0	0	0	1	1	1	1	1	0	0	0	0	0	0	0	0	0
0	2	66	0	0	0	1	1	1	0	1	0	0	0	1	0	0	0	0	0	0	0	0	0	0
0	2	67	0	0	0	0	0	0	0	0	0	0	0	1	1	1	0	0	0	0	0	0	0	1
0	1	67	0	0	1	1	0	0	0	0	0	1	1	1	0	0	0	0	0	0	0	1	0	0
0	2	69	1	0	0	0	0	1	0	0	0	0	0	1	0	0	1	0	1	0	0	0	0	0
0	2	66	1	1	1	0	0	0	0	0	0	0	0	1	1	0	0	0	0	0	0	0	0	0
0	1	72	0	1	1	1	1	0	0	0	0	1	1	1	0		0	0	0	0	0	1	0	0
0	2	74	0	0	0	1	0	0	0	0	0	0	0	1	0	0	0	0	0	0	0	0	0	0
0	1	79	0	1	1	0	1	1	0	0	0	0	0	1	0	0	0	0	0	0	1	1	0	0
0	2	77	0	0	1	0	0	1	0	1	0	0	0	1	1	0	0	0	1	0	0	1	0	0
0	2	86	0	0	1	0	0	1	0	0	0	0	0	0	0	1	0	0	0	0	0	0	0	1
0	2	73	1	1	1	0	1	1	0	0	0	0	0	1	0	0	0	0	0	1	1	1	0	0
0	2	65	0	1	1	0	1	0	0	0	0	0	1	0	0	0	0	0	0	0	0	1	0	0
0	2	77	0	0	1	0	0	0	0	0	0	0	0	1	0	1	1	0	2	1	0	0	0	0
0	1	82	0	1	1	0	1	1	0	0	0	0	1	1	1	1	1	0	0	0	0	0	0	1
0	1	83	0	1		0	1	1	0	0	0	1	1		0	1	0	0	0	0	0	0	0	0
0	2	79	0	0	1	0	0	1	0	0	0	0	0	1	1	1	0	0	0	1	0	0	1	0
0	2	70	1	1	1	0	1	1	1	0	0	0	0		1	1	0	0	0	0	0	1	0	0
0	2	65	1	1	1	0	1	1	0	0	0	0	0	1	0	0	0	0	0	0	0	1	0	0
0	2	68	1	0	0	1	0	1	0	0	0	1	0	1	0	0	0	0	0	0	0	0	0	0
0	1	72	0	1	0	0	1	1	0	0	0	0	1	0	0	0	0	0	0	0	0	1	0	0
0	2	70	0	0	0	0	0	0	0	1	0	0	1	0	0	0	0	0	0	0	0	1	1	0
0	2	70	1	1	1	0	0	0	0	0	0	0	0	0	0	0	1	0	2	0	0	0	0	0
0	2	76	1	0	1	0	0	1	1	0	0	0	0	1	0	0	0	0	0	2	1	1	1	0
0	2	77	1	1	1	0	0	0	0	0	0			1	0		0	0	0	0	0	0	0	0
0	1	83	0	0	0	0	1	0	0	0	0			1	0		0	0	1	1	0	1	0	0
0	2	76	0	0	0	0	1	0	0	0	0	0	0	1	0	0	0	0	0	2	0	1	0	0
0	2	66	0	0	1	1	0	0	0	0	0	0	0	1	0	0	1	0	0	0	0	1	0	0
0	1	69	0	0	0	1	0	1	0	0	0	0	0	1	0	0	0	0	0	1	0	1	1	0
0	2	68	0	0	0	0	1	0	0	0	0	0	0	1	0	0	0	0	0	1	0	1	1	0
0	2	65	0	0	0	0	1	0	0	0	0	0	0	1	0	0	0	0	0	0	0	0	0	0
0	1	75	0	0	0	1	0	0	0	0	0			1	0		0	0	0	0	0	0	1	0
0	2	82	1	1	0	0	1	0	0	0	0	0	0	1	0	0	0	0	0	0	0	0	0	0
0	2	66	0	0	0	0	0	0	0	0	0	0	0	1	0	0	0	0	0	0	0	0	0	0
0	2	78	1	0	1	0	1	0	0	0	0	0	1	0	0		0	0	0	1	1	0	0	0
0	1	66	0	0	1	1	1	1	0	0	0	0	1	1	1	1	1	0	0	0	0	0	0	0
0	2	70	0	0	1	0	0	0	0	0	0	0	0	0	0	1	0	0	0	0	0	0	0	0
0	1	69	0	0	0	1	0	0	0	0	0	0	1	1	0	0	0	0	0	1	0	1	0	1
0	2	72	0	0	1	0	1	0	0	0	0	0	0	1	0	0	0	0	0	0	0	0	0	0
0	2	67	0	1	1	1	0	0	0	0	0	0	1	1	0	1	1	0	0	0	0	1	0	0
0	2	73	1	1	1	0	0	0	0	0	0	0	1	1	0	0	0	0	2	1	0	1	0	0
0	2	66	0	0	1	0	0	1	0	0	0	0	0	0	0	0	0	0	2	2	0	0	0	0
0	1	65	0	0	1	1	1	0	0	0	0	0	1	0	0	0	0	0	2	0	0	1	0	0
0	2	82	0	0	1	0	1	1	0	0	0	0		1	0	0	0	0	0	2	0	0	0	0
0	2	72	0	0	0	0	0	0	0	0	0	0	0	0	0	0	0	0	0	0	0	1	0	0
0	2	75	0	0	0	0	0	0	0	0	0	0	0	1	0	0	1	0	0	0	0	0	0	0
0	2	69	1	0		0	0	0	0	0	0	0	0	1	0	0	0	0	0	0	0	0	1	0
0	2	75	1	0	1	0	0	0	0	0	0	0	0	1	0	0	0	0	0	2	0	0	2	0
0	2	78	1	0	0	0	1	0	0	0	0	0	0		0	0	0	0	0	2	0	0	0	0
0	2	72	1	1	1	1	0	0	0	0	0	0	0	1	0	0	0	0	0	2	0	1	0	0
0	1	67	0	0	0	1	0	0	0	0	0	1	0	1	0	1	0	0	0	0	0	1	0	1
0	2	76	0	0	0	1	0	0	0	0	0	0	0	0	0	0	0	0	2	1	0	1	0	0
0	1	69	0	1	1	1	1	0	1	1	0	0	0	1	1	0	0	0	0	0	0	1	0	0
0	2	67	0	0	1	1	0	1	0	0	0	0	0	1	0	0	0	0	0	0	0	0	0	0
0	1	80	0	1	1	0	1	1	0	0	0	0	1	1	0	0	0	0	0	0	0	0	0	1
0	2	82	1	1	0	0	0	0	0	0	0	0	0	1	0	0	0	0	0	0	0	0	0	1
0	1	77	0	1	0	0	0	1	0	0	0	1	1		0	0	0	0	0	0	0	1	0	0
0	2	65	0	1	1	0	1	1	0	0	0	0	0	1	0	0	0	0	0	0	0	0	0	0
0	1	77	0	1	1	0	0	0	0	0	0	0	1	1	1	0	0	0	0	1	0	0	0	0
0	1	93	0	0	1	0	0	0	0	1	0	0	0	1	0	0	1	0	2	0	1	1	0	1
0	2	84	0	0	1	0	1	0	0	0	0	0	0	1	0	0	1	0	2	2	1	0	0	0
0	1	69	0	0	0	1	0	0	1	0	0	1	1	1	0	0	1	0	2	0	0	0	0	0
0	1	80	0	0	1	0	0	0	0	0	0	1	1	1	0	0	0	0	0	0	0	1	0	0
0	2	77	0	1	1	0	0	0	0	0	0	0	0	1	0	0	0	0	0	0	0	1	0	0
0	2	68		0		0	0	0	0	0	0				0		0	0	0	0	0	1	0	0
0	2	70	0	0	0	0	0	1	0	1	0	0	0	1	0	0	0	0	2	2	0	1	1	1
0	1	70	0	0	0	0	1	0	0	1	1	1	1	1	0	1	0	0	0	1	0	0	1	0
0	2	68	0	1	1	0	1	0	0	0	0	0	0	1	0	0	1	0	0	0	0	1	0	0
0	1	65	1	0	1	0	0	0	0	0	0	1	1	1	0	1	1	0	1	0	0	1	0	0
0	2	72	1	1	1	0	0	0	0	0	0	0	0	1	1	1	0	0	0	0	0	0	0	0
0	1	66	1	1		1	1	1	0	0	0	0	1	0	0	0	0	0	0	1	0	1	0	0
0	2	75	0	1	1	0	1	1	0	0	0	0	0	1	0	0	0	0	0	0	0	0	0	1
0	2	85	1	0	0	0	1	1	0	0	0	0	0		0	0	0	0	0	1	0	0	0	1
0	1	66		0		1	0	0	0	0	0			1	0		1	0	0	0	0	0	0	0
0	2	74	0	1	1	1	0	0	0	0	0	0	0	1	0	1	1	0	0	0	0	0	0	0
0	2	71	1	0	1	0	0	0	0	0	0	0	0	1	0	0	0	0	0	0	0	0	0	0
0	1	65	0	0	0	0	1	1	1	0	0	1	1	1	0	0	0	0	1	0	0	0	0	0
0	2	79	0	1	0	0	0	1	0	0	0	0	0	1	0	1	0	0	0	0	0	0	0	1
0	1	78	0	0	1	0	0	0	0	0	0	1	1	1	0	0	0	0	0	0	0	1	0	0
0	1	70	1	0	1	0	0	1	0	0	0	0	1	1	0	0	1	0	0	0	0	0	0	0
0	2	69	1	0	1	0	0	1	0	0	0	0	0	0	0	0	0	0	2	2	0	1	1	0
0	1	66	0	1	1	0	0	0	0	0	0	0	1	1	0	1	0	0	0	0	0	0	0	0
0	2	72	0	1	1	0	0	0	1	0	0	0	0	1	1	1	0	0	0	1	0	0	0	0
0	2	85	1	0		1	0	1	0	0	0	0	0	1	0	0	0	0	0	0	0	0	0	0
0	2	80	0	0	1	0	0	0	0	0	0	0	0	1	1	0	0	0	1	0	1	0	0	0
0	2	71	1	0	1	0	0	0	0	0	0	0	0	0	0	0	0	0	0	1	1	1	0	0
0	1	71	1	1	1	1	1	0	0	0	0	0	1	1	0	0	0	0	0	0	0	0	0	0
0	1	75	0	1	1	1	1	0	0	0	1	0	1	1	1	1	1	0	1	1	1	0	0	1
0	1	72	0	0	1	0	0	1	0	0	0	0	1	0	0	0	0	0	2	1	0	0	0	0
0	2	65	0	0	1	1	1	1	0	0	0	0	0	1	0	0	0	0	0	1	0	0	0	0
0	1	72	1	0	1	0	0	1	1	0	0	0	1	1	0	1	1	0	0	0	0	0	0	0
0	2	66	0	0	1	0	0	1	0	0	0	0	0	1	0	0	0	0	1	2	0	1	0	0
0	2	76	1	1	1	0	1	1	1	0	0	0	0		0	0	1	0	0	0	0	0	0	0
0	1	67	0	0	1	1	0	1	0	0	0	1	1	0	0	0	0	0	2	1	0	0	0	0
0	2	66	0	0	1	0	0	0	0	0	0	0	0	0	0	0	0	0	0	0	0	0	0	0
0	2	73	1	0	1	0	0	0	0	0	0	0	0		0	0	0	0	2	2	0	0	1	0
0	1	69	0	0	0	1	0	1	0	0	0	1	1	0	0	0	0	0	0	0	0	1	0	0
0	1	74	1	0	1	0	0	1	0	0	0	0	0	1	1	1	0	0	0	0	0	1	1	0
0	1	66		0		0	0	0	0	0	0			0	0		1	0	2	2	0	1	0	0
0	1	68	0	0	1	1	0	1	0	0	0	0	1	1	0	0	0	0	1	1	0	1	0	0
0	1	69	0	0	1	1	0	1	0	0	0	1	1	0	0	0	0	0	0	0	0	1	0	0
0	2	68	1	0	0	1	0	1	0	0	0	0	0	1	0	0	0	0	0	0	0	0	0	0
0	2	87	0	0	1	0	1	0	0	0	0			1	0		0	0	0	0	0	0	0	0
0	1	86	0	0	1	0	1	0	0	0	0	0	1	1	0	0	1	0	0	0	0	0	0	0
0	1	81	0	1	0	0	0	0	0	0	0	0	0	1	0	1	0	0	0	0	0	0	0	1
0	1	73	1	1		0	0	1	1	0	0	0	1	1	0	1	1	0	0	0	0	0	0	0
0	1	71	0	0	1	0	0	0	0	0	0	0	1	1	0	0	0	0	0	0	0	0	1	0
0	2	69	0	0	1	0	1	0	0	0	0	0	0	1	0	0	0	0	0	0	0	0	0	0
0	2	73	1	0	1	1	1	0	0	0	0	0	0	1	0	1	0	0	0	2	0	0	0	0
0	2	76	1	1	1	0	1	0	0	1	0	0	0	0	0	0	0	0	2	2	1	0	0	0
0	1	79	0	0		0	0	1	0	1	0	0	0	0	0	1	0	0	2	1	0	0	0	0
0	2	73	0	0	0	0	0	1	0	0	0	0	0	0	0	0	0	0	2	2	0	1	1	0
0	1	79	0	1	1	0	1	1	0	0	0	0	0	1	0	0	1	0	0	2	0	0	0	0
0	2	77	0	0	1	0	0	0	0	1	0	0	0	0	0	0	0	0	2	2	0	0	0	0
0	1	71	0	0	1	0	1	1	0	0	0	0	1	1	0	0	0	0	0	0	0	0	0	1
0	2	74	0	0	0	0	1	1	0	0	0	0	0	1	0	1	0	0	1	1	0	0	0	0
0	2	76	1	0	1	0	0	1	0	0	0	0	0	1	0	0	0	0	0	0	0	0	0	0
0	2	72	0	0	1	0	0	0	0	0	0	0	0	1	0	1	1	0	0	2	0	1	0	0
0	1	71	0	0	1	0	1	0	0	0	0	0	1	1	0	0	1	0	0	0	0	1	0	0
0	1	73	0	0	1	0	0	1	0	0	0	0	1	0	0			0	0	0	1	1	0	0
0	1	70	0	1	0	0	0	0	0	0	0	1	1	1	0	0	0	0	1	1	0	0	0	0
0	2	65	0	1	0	1	1	0	1	0	0	0	0	0	0	0	0	0	0	0	0	0	0	0
0	1	71	0	0	1	0	0	1	0	0	0	1	1	0	0	0	0	0	2	2	0	0	0	1
0	2	74	0	0		0	0	1	1	0	0	0	0	1	0	0	0	0	0	0	0	0	0	0
0	1	73	0	0	0	1	0	1	0	0	0	1	1	1	0	0	0	0	0	0	0	0	0	0
0	2	80	1	0	0	0	0	0	0	0	0	0	0	1	0	0	0	0	0	0	1	0	0	0
0	2	80	1	1	1	0	0	0	0	0	0	0	0	1	0	0	0	0	0	0	0	0	0	0
0	2	76	0	0	1	0	0	0	0	0	0	0	0	0	0	0	0	0	0	1	0	0	0	0
0	2	67	0	1		0	1	1	1	0	0	0	0	1	1	0	0	0	0	0	0	0	0	0
0	1	70	0	0	1	0	1	0	0	0	0	0	1	1	1	1	0	0	1	0	0	1	0	0
0	2	72	0	0	1	0	1	1	1	0	0	0	0	1	0	0	1	0	0	0	0	0	0	0
0	1	83	0	0	0	0	0	1	1	1	0	0	1	0	1	1	0	0	2	0	0	1	0	1
0	1	74	0	0		0	0	0	0	0	0	0	1	0	0	0	0	0	1	1	0	0	0	0
0	2	71	0	1	1	0	1	0	0	0	0	0	0	1	0	0	0	0	0	0	0	0	0	0
0	1	67	0	0	0	1	1	0	0	0	0	0	1	0	0	0	0	0	0	1	0	0	2	0
0	2	66	1	0	1	1	0	0	0	0	0	0	1	1	0	0	1	0	0	0	0	0	0	0
0	1	76	0	0	1	0	0	0	1	1	0	0	1	1	1	0		0	0	0	0	0	0	1
0	1	65	0	0	1	1	0	0	0	0	0	0	1	1	0	0	0	0	2	0	0	1	0	0
0	1	87	0	1	1	0	0	0	1	0	0	1	1	1	1	0	0	0	2	0	1	0	0	0
0	2	75	0	0	1	0	0	0	0	0	0	0	0	1	0	0	0	0	0	0	0	0	0	0
0	1	80	0	1		0	0	0	0	0	0	0	0		0		0	0	0	1	0	0	0	0
0	2	75	0	0	1	0	0	0	0	1	0	0	0	0	0	1	0	0	0	0	0	0	0	0
0	1	66	0	0	0	0	1	1	0	1	0	1	1	1	0	0	0	0	1	1	0	1	0	0
0	1	68	0	0	0	1	1	1	0	0	0	1	1	1	0	0	0	0	1	1	0	0	1	0
0	1	73	0	1		0	0	0	0	0	0	1	0	1	0	0	0	0	0	0	0	0	0	0
0	2	69	0	0	1	1	1	0	0	0	0	0	0	1	0	0	0	0	0	2	0	0	0	0
0	1	77	0	0	1	0	1	1	0	0	0	1	1	1	0	0	1	0	2	2	2	2	0	0
0	2	74	0	0	0	0	0	1	0	0	0	1	1	0	0	0	0	0	2	2	0	0	0	0
0	2	88	1	1	1	0	0	1	0	0	0	0		1	1	1	1	0	0	0	0	0	0	0
0	1	71	0	0	1	1	0	0	0	0	0	0	0	0	0	0	0	0	1	1	1	1	0	0
0	2	69	0	0	1	0	0	0	0	0	0	0	0	1	0	0	0	0	0	0	0	0	0	0
0	1	76	0	0	0	0	0	1	0	0	0	0	0	1	0	0	0	0	0	1	0	1	0	0
0	2	72	0	0	0	0	0	0	0	0	0	0	0	1	0	1	1	0	0	1	0	1	0	0
0	2	66	0	1	0	1	1	0	0	0	0	0	0	0	0	0	0	0	2	1	0	0	0	0
0	1	85	1	1	1	0	0	1	0	0	0	0	1	0	0	1	1	0	0	0	0	0	0	0
0	1	76	0	0	1	0	0	0	0	0	0	0	1	1	0	1	0	0	0	0	0	0	0	1
0	2	75	0	1	1	0	1	1	0	0	0	0	0	1	0	1	0	0	0	0	0	0	0	0
0	1	79	1	0	0	0	0	1	0	1	0	1	0	1	0	1	1	0	2	0	0	0	0	0
0	1	69	0	0	0	0	0	1	0	0	0	0	1	0	0	0	0	0	2	0	0	0	0	0
0	2	66	0	0	0	0	0	1	0	1	0	0	0	1	0	0	0	0	0	2	0	0	2	0
0	2	89	1	0	1	0	0	0	1	0	0	0	0	1	1	1	1	0	0	0	0	0	0	1
0	2	65	1	0	1	0	0	0	0	0	0	0	0	1	0	1	0	0	0	0	0	1	0	0
0	1	75	0	0	1	0	0	0	0	0	0	1	1	0	0	0	0	0	0	0	0	1	0	0
0	2	70	0	0	1	0	0	0	0	0	0	0	0	1	0	0	0	0	0	0	0	1	0	0
0	1	66	0	0	0	1	0	1	0	0	0	1	1	1	0	0	1	0	0	0	0	0	0	1
0	2	67	1	0	1	0	0	1	0	0	0	0	0	1	1	0	0	0	0	2	0	0	0	0
0	1	66	0	0	0	0	0	0	0	0	0	0	1	1	0	0	0	0	0	2	0	0	0	0
0	2	65	0	0	1	0	0	0	0	0	0	0	0	1	0	0	0	0	0	0	0	1	0	0
0	1	74	0	0		0	0	0	0	0	0	0	1	1	0	0	0	0	0	0	0	1	0	0
0	2	73	0	1	1	0	0	0	0	0	0	0	0	0	0	0	0	0	0	2	1	1	0	0
0	1	69	1	0	1	1	0	1	0	0	0	0	1	1	0	0	0	0	2	0	1	0	0	0
0	2	70	0	0	0	0	1	0	0	0	0	0	0	1	1	0	0	0	0	0	0	0	0	0
0	2	73	1	1	1	0	1	1	0	0	0	0	0	0	0	0	1	0	0	0	0	0	0	1
0	2	66	0	0	1	1	0	0	0	0	0	0	0	0	0	1	0	0	0	1	0	0	0	0
0	2	79	0	0	1	0	0	1	0	0	0	1		1	1	1	0	0	0	1	1	1	0	0
0	1	75	0	0	1	1	0	0	0	0	0	0	1	1	0	0	0	0	2	2	0	1	0	0
0	2	66	0	0	0	0	0	1	0	0	0	0	0	0	0	0	0	0	2	2	0	0	0	0
0	2	80	0	0		0	1	0	0	0	0	0	0	1	0	0	0	0	0	2	1	1	1	0
0	2	67	0	1	0	0	0	0	0	0	0	0	0	1	0	0	0	0	0	0	0	0	0	0
0	2	72	1	0	0	0	0	0	0	0	0	0	0	0	0	0	0	0	1	0	1	1	0	0
0	2	74	0	0	0	0	0	0	0	0	0	0	0	1	0	0	0	0	0	1	0	0	1	0
0	2	73	0	0	1	0	0	1	0	0	0	0	0	1	0	0	0	0	0	2	0	1	0	0
0	2	73	0	1	1	0	1	1	0	0	0	0	0	1	1	0	1	0	0	2	0	1	0	0
0	2	70	0	1	1	0	0	0	0	0	0	0	0	0	1	0	0	0	2	2	0	1	1	0
0	1	70	0	1	0	1	0	1	0	0	0	1	0	1	0	0	0	0	2	1	0	1	0	0
0	2	65	0	0	1	0	0	1	0	0	0	0	0	1	0	1	0	0	0	0	0	0	0	0
0	2	70	0	0	1	1	0	0	0	0	0	0	0	1	0	1	1	0	0	0	0	0	0	0
0	2	83	1	0	1	0	1	1	1	0	0	0	0	0	0	0	0	0	2	0	1	0	0	0
0	2	69	0	0	0	0	1	1	0	0	0	0	0	1	0	0	0	0	0	1	0	1	1	0
0	1	70	0	0	0	1	0	1	0	0	0	1	1	1	0	0	1	0	0	0	0	1	0	0
0	2	69	1	0	1	0	0	0	0	0	1	0	0	1	1	1	1	0	0	0	1	1	0	0
0	2	89	1	0	1	0	0	1	0	0	0	0	0	1	0	1	1	0	0	1	1	0	0	1
0	2	77	1	1	1	0	0	1	0	0	0	0	0	1	1	1		0	0	0	0	0	0	0
0	2	75	1	1	1	0	0	1	0	1	0	0	0		0	1	1	0	0	0	0	0	0	0
0	1	67	0	0		1	0	0	0	0	0	0	0	1	0	0	0	0	0	0	0	2	0	0
0	1	81	0	0	1	0	1	0	0	0	0	0	0	1	1	1	0	0	2	0	1	1	0	0
0	2	76	0	0	1	0	0	0	0	0	0	0	0	0	0	1	0	0	2	1	1	0	0	0
0	2	71	0	1	0	0	0	1	0	0	0	0	0	0	0	0	0	0	0	0	0	1	0	0
0	2	82	1	0	0	0	0	0	0	1	0	0	0	1	1	1	0	0	0	1	0	1	0	0
0	1	71	0	0	1	0	0	0	0	0	0	0	0	1	1	0	0	0	0	0	0	0	0	0
0	2	77	0	0	0	0	0	1	0	0	0	0	0	1	0	0	0	0	1	1	1	1	1	0
0	2	73	1	1	1	0	1	0	0	0	0	0	0	1	0	0	0	0	0	0	1	0	0	0
0	2	78	1	1	1	0	0	1	0	0	0	0	0	1	1	0	1	0	0	0	0	0	0	1
0	2	68	0	0	1	0	0	1	0	0	0	0	0	0	0	0	0	0	2	1	0	0	0	0
0	1	74	0	1	1	0	1	0	0	0	0	0	1	1	0	0	0	0	0	0	1	1	0	0
0	2	70	0	0	1	0	1	1	0	0	0	0	0	1	0	0	0	0	0	1	1	0	0	0
0	2	76	0	0	1	0	0	1	0	0	1	0	0	0	1	1	0	0	0	0	0	1	0	1
0	1	74	0	0	0	0	0	0	0	0	0	0	1	1	1	0	0	0	0	0	0	1	0	0
0	2	68	1	0	0	1	0	0	0	0	0	0	0	0	0	0	1	0	2	2	0	0	1	0
0	2	82	0	1	1	0	0	1	0	0	0	0	0	1	0	0	0	0	0	0	1	0	0	1
0	1	68	0	0	0	1	0	0	0	0	0	0	1		0	0	0	0	0	1	0	1	0	0
0	2	67	0	0	0	0	0	1	0	0	0	0	0	1	0	0	0	0	0	0	0	0	0	0
0	1	79	0	0	1	0	1	0	1	0	0	1	1	1	0	0	0	0	0	0	0	1	0	0
0	2	76	0	1	1	0	0	1	0	0	0	0	0	1	1	1	1	0	0	0	0	0	0	1
0	1	68	0	0	1	0	0	0	0	0	0	0	1	1	0	0	0	0	0	2	0	0	2	0
0	2	66	0	0	1	0	0	0	0	0	0	0	0	1	0	0	0	0	1	2	0	1	0	0
0	1	71	0	0	1	0	1	1	1	0	1	0	0	1	1	0	1	0	2	2	0	0	0	0
0	2	65	0	0	0	0	0	0	0	0	0	1	0	0	0	0	0	0	2	0	0	1	0	0
0	2	74	0	1	0	0	1	1	0	0	0	0	0	1	0	0	0	0	0	1	1	1	1	0
0	1	71	0	0	0	1	0	1	0	0	1			1	0		0	0	0	0	0	0	0	1
0	2	74	1	1	0	1	0	0	0	1	0	0	0	0	0	0	0	0	0	0	0	1	0	0
0	1	88	1	0		0	0	0	0	0	0	0	0	1	0	0		0	0	0	0	1	0	0
0	1	85	0	0	0	0	0	0	0	0	0	1	1	1	0	0	1	0	1	1	1	1	0	0
0	2	71	0	0	1	0	0	1	0	0	0	0	0	1	0	1	0	0	0	0	0	0	0	0
0	2	70	0	0	0	0	1	1	0	1	0	0	0	1	0	0	0	0	0	0	0	0	0	0
0	1	68	0	1	1	1	0	0	0	0	0	1	1	1	0	1	0	0	0	0	0	1	0	0
0	2	67	0	0	1	0	0	0	0	0	0	0	0	1	0	0	0	0	0	0	0	1	0	0
0	1	73	0	0	0	1	1	1	0	0	0	1	1	0	0	0	0	0	0	0	0	0	0	0
0	2	71	0	0	0	1	1	1	1	0	0	0	0	0	0	0	0	0	0	0	0	1	0	0
0	1	69	0	1	0	0	1	1	0	0	0	1	1	0	1	0	0	0	1	0	0	0	0	0
0	2	72	0	0	1	0	0	0	0	0	0	0	0	0	0	0	0	0	2	2	0	0	1	0
0	1	80	0	1	1	0	1	0	0	0	0	0	1	1	0	1	0	0	0	0	0	0	0	0
0	1	82	0	0	1	0	0	0	0	1	0	1	0	1	1	1	0	0	0	0	0	1	0	0
0	2	80	0	0	1	0	0	1	0	0	0	0	0	1	1	1	1	0	0	0	0	0	1	0
0	2	71	0	1	1	0	0	0	0	0	0	0	0	1	0	0	1	0	0	0	0	1	0	0
0	1	66	0	0		1	0	0	1	0	0	1	1	1	0	0	0	0	0	2	0	0	0	0
0	1	71	0	0	1	0	0	1	0	0	0	0	0	1	0	0	0	0	1	1	0	0	0	0
0	2	66	0	0	1	0	1	1	0	0	0	0	0	0	0	0	1	0	2	0	0	0	0	0
0	1	70	0	0	0	0	0	0	1	0	0	1	1	1	0	0	0	0	1	1	1	1	0	0
0	2	70	0	0	0	0	0	0	0	0	0	1	0	1	0	0	0	0	0	0	0	0	0	0
0	1	67	0	0	1	0	0	1	0	0	0	0	1	1	0	0	0	0	0	0	0	0	0	0
0	1	66	0	1	1	0	1	1	1	0	0	0	1	0	0	0	0	0	1	0	0	0	0	0
0	1	70	0	0	1	1	0	1	0	0	0	0	1	1	0	0	0	0	0	0	0	0	0	0
0	1	75	0	1	1	0	0	1	1	0	0	0	1	0	0	1	0	0	0	0	0	0	0	0
0	2	70	0	0	1	0	0	0	0	0	0	0	0	0	0	0	0	0	2	2	0	0	0	0
0	1	66	0	0	1	0	0	0	0	0	0	0	1	1	0	0	0	0	0	0	0	0	0	0
0	2	86	1	0	1	0	0	1	0	1	0	0	0	1	0	0	0	0	0	1	1	1	0	0
0	2	70	0	0	0	0	0	0	0	0	0	0	0	0	0	0	0	0	2	2	0	0	1	0
0	2	67	0	1	1	0	0	0	0	0	0	0	0	0	0	0	0	0	2	1	0	0	0	0
0	1	76	0	0	1	0	1	0	0	0	0	0	1	1	0	0	0	0	0	0	0	0	0	1
0	2	73	0	1	1	0	0	0	0	0	0	0	0	1	0	0	0	0	0	0	0	0	0	0
0	2	65	0	0	0	1	0	0	0	0	0	0	0	1	0	0	0	0	0	0	0	0	0	0
0	1	65	0	0	0	0	0	0	0	0	0	0	0	1	0	0	0	0	0	2	0	1	2	0
0	1	68	0	0	1	0	0	0	0	0	0	0	1	1	0	0	0	0	0	0	0	0	0	0
0	1	67	0	0		0	0	0	0	0	0	0	0	1	0	0	0	0	0	0	0	0	0	0
0	2	74	1	0	0	0	0	0	0	0	0	0	0	0	1	1	0	0	0	0	0	0	0	1
0	1	65	0	0	1	0	0	1	0	0	0	1	1	1	0	0	0	0	0	0	0	0	0	0
0	2	93		1		0	0	0	0	1	1			1	0	1	1	0	0	0	0	0	0	1
0	1	70	0	1	1	0	1	0	0	0	0	0	1	0	0	1	0	0	1	0	0	0	0	1
0	2	67	0	0	1	0	0	0	0	0	0	0	0	0	0	0	0	0	2	1	0	0	1	0
0	1	71	0	0	1	1	1	1	0	0	0	0	0	1	0	0	0	0	0	0	0	1	0	0
0	1	69	0	0	1	0	1	0	0	0	0	0	1	0	0	0	0	0	0	0	0	1	0	0
0	2	66	0	0	1	0	0	1	0	1	0	0	1	0	0	0	0	0	0	1	0	0	0	0
0	1	79	0	0	1	0	0	1	0	0	0	1	1	0	0	1	1	0	2	0	0	0	0	0
0	1	78	0	0	1	0	1	0	0	0	0	0	1	0	0	1	0	0	2	0	0	1	0	0
0	1	71	0	0	1	1	0	0	1	1	0	0	1	1	1		1	0	0	1	0	0	0	0
0	2	69	0	0	0	0	0	0	0	0	0	0	0	0	0	0	0	0	2	2	0	0	0	0
0	2	73	1	0	1	1	0	0	0	0	0	0	0	1	1	1	1	0	0	0	0	0	0	0
0	2	72	1	0	1	0	0	1	0	0	0	0	0	1	0	0	1	0	2	1	0	1	0	0
0	1	81	0	1	1	0	1	0	0	0	0	0	0	1	1	1	0	0	0	0	0	0	0	1
0	1	74	0	0	1	0	0	0	1	1	0	0	0	1	0		0	0	0	0	0	1	0	1
0	2	66	0	0	1	1	0	0	0	0	0	0	0	0	1	0	0	0	0	0	0	1	0	0
0	1	72	1	0	1	0	0	0	0	0	0	0	0	1	1	1	0	0	0	0	0	0	0	0
0	2	83	1	1		0	0	0	0	0	0	0	1	0	1	1	0	0	0	0	0	0	0	0
0	1	69	0	0	0	0	0	0	0	1	0	0	1	0	1	0	0	0	1	2	0	1	2	0
0	1	73	0	1	1	1	0	1	1	0	0	1	1	1	0	0	0	0	0	0	0	0	0	0
0	2	69	0	1	1	0	0	1	0	0	0	0	0	0	0	0	0	0	2	1	1	1	0	0
0	2	76	0	0		0	1	1	0	0	0	0	0	1	0	0	0	0	2	2	0	0	0	0
0	1	76	0	1	1	1	1	1	0	0	0	0	0	1	0	0	0	0	0	0	0	1	0	0
0	1	77	0	0	0	0	0	0	0	0	0	1	1	1	0	0	0	0	0	0	0	1	1	0
0	2	66	0	0	0	0	0	0	0	0	0	0	0	1	0	0	0	0	0	2	0	0	1	0
0	2	67	0	1	1	0	1	0	0	0	0	0	0	1	1	1	0	0	0	0	0	0	0	0
0	2	73	1	0	1	0	0	1	0	0	0	0	1	0	0	0	0	0	2	0	0	1	0	0
0	2	69	1	0	1	0	0	0	0	0	0	0	0	0	0	0	0	0	0	0	0	0	0	0
0	1	81	0	1	1	0	0	1	0	0	0	0	0		1	0	0	0	0	0	0	0	0	0
0	2	77	0	0	0	0	1	0	0	0	0			0	0		0	0	2	2	1	1	1	0
0	1	80	0	0	0	0	1	0	1	1	1	0	1	1	1	0	0	0	0	0	0	1	0	0
0	2	79	0	0	0	0	0	0	0	0	0	0	0	1	0	1	0	0	2	2	1	1	1	0
0	1	77	0	0	1	0	0	0	1	0	0	0	1	1	1	1	0	0	0	0	0	0	0	0
0	1	88	0	0	1	0	1	1	0	0	0	1	1	1	0	0	1	0	0	0	0	0	0	0
0	1	77	0	0	0	0	1	1	0	1	0	1	1	1	0	0	0	0	0	0	0	1	0	0
0	1	68	0	0	1	0	0	1	0	0	0	0	1	0	1	0	0	0	0	0	0	1	0	0
0	1	78	0	0	0	1	0	0	1	1	0	0	1	0	1	0	0	0	0	0	0	0	0	0
0	1	71	0	0	0	0	0	1	0	0	0	1	1	1	0	0	0	0	2	0	0	0	0	0
0	2	66	0	0	1	1	1	0	0	0	0	0	0	1	0	1	1	0	0	0	0	1	0	0
0	1	84	0	0	0	0	0	0	0	0	0	0	1	1	1	0	0	0	0	0	0	0	0	1
0	1	79	0	0	1	0	0	0	0	0	0	0	1	0	0	0		0	2	0	1	1	0	0
0	2	77	0	0	0	0	1	1	0	0	0	0	0	0	1	1	0	0	2	2	0	1	0	0
0	2	79	1	0	0	0	0	0	0	0	0			0	0		0	0	0	0	0	0	0	0
0	2	84	0	1	1	0	1	1	0	0	0	0	0	1	0	0	0	0	0	1	0	0	0	0
0	2	72	0	1	1	0	0	0	0	0	0	0	0	1	1	0	0	0	0	0	0	0	0	0
0	1	69	0	0	1	0	0	0	1	0	0	0	0	1	0	0	1	0	0	1	0	0	0	0
0	2	66	0	0	1	0	0	0	0	0	0	0	0	1	0	0	0	0	0	0	0	1	0	0
0	1	67	0	0	1	0	0	0	0	1	0	1	0	1	0	0	0	0	2	1	0	0	0	1
0	2	71	0	0	1	0	0	1	0	0	0	0	0	1	0	0	0	0	0	1	0	0	0	0
0	2	66	0	0	0	1	0	0	0	0	0	0	0	1	0	0	0	0	0	1	0	0	0	0
0	1	75	0	0	1	0	1	0	1	1	0	0	1	0	0	1	0	0	1	1	0	1	0	0
0	1	72	0	0	0	0	1	0	0	0	0	0	0	1	0	0	0	0	0	1	1	1	1	0
0	1	72	0	0	1	0	1	1	1	0	0	1	1	1	0	1	1	0	2	0	0	0	0	0
0	2	69	0	1	1	0	0	0	0	0	0	0	0	0	0	0	0	0	2	0	0	0	0	0
0	1	74	0	0	1	0	0	1	0	0	0	1	1	1	0	0	0	0	1	1	0	0	1	0
0	2	69	0	0	0	0	0	0	0	0	0	0	0	0	0	1	0	0	2	1	0	0	1	0
0	1	70	0	0	0	0	0	0	0	1	0	0	1	0	0	0	1	0	2	2	1	1	1	0
0	2	85	1	0	0	0	1	1	0	1	0	0	0	1	1	1	1	0	0	1	1	0	1	0
0	1	68	0	0	1	1	0	0	0	0	0	1	1	1	0	0	0	0	1	0	0	1	0	0
0	1	75	0	0	1	1	0	0	0	0	0	0	0	1	0	0	0	0	0	0	0	1	0	0
0	2	68	1	0	1	0	0	1	0	0	0	0	0	0	0	0	0	0	0	1	0	0	2	0
0	1	78	0	0	0	0	0	1	0	0	0	1	0	0	0	0	0	0	0	0	0	0	0	0
0	2	74	0	0	1	0	0	0	0	0	0	0	0	1	0	0	0	0	0	0	0	0	0	0
0	1	66	1	0	0	0	1	0	1	0	0	0	0	1	0	0	0	0	0	1	0	1	0	0
0	2	66		0		1	0	0	0	0	0			1	0		0	0	0	0	0	1	0	0
0	1	65	0	0	0	0	1	1	1	1	0	0	1	1	1	0	0	0	0	0	0	0	0	0
0	1	70	0	0	0	1	0	1	0	0	0	0	0	0	0	0	0	0	0	1	0	1	1	0
0	2	68	0	0	0	0	1	0	0	0	0	0	0	1	1	0	0	0	0	0	0	1	0	0
0	1	73	0	1	1	0	1	1	0	0	0	1	0	1	0	0	1	0	0	0	0	1	0	0
0	1	69	0	0	1	0	0	1	0	0	0	0	0	1	0	0	0	0	0	1	0	0	0	0
0	2	65	1	1	1	1	0	1	0	0	0	0	0	1	0	0	1	0	0	0	0	0	0	0
0	1	77	0	0	0	0	1	1	0	0	0	0	0	0	0	1	0	0	2	1	0	0	0	0
0	2	76	0	0	0	1	0	0	0	0	0	0	0	0	0	0	0	0	2	1	0	0	0	0
0	1	71	0	0	0	0	1	1	0	0	0	0	1	1	0	0	0	0	1	1	0	0	0	0
0	2	67	1	0	1	0	0	0	0	0	0	0	0	1	0	1	0	0	0	0	0	0	0	0
0	2	70	1	0	1	0	0	1	0	0	0	0	0	1	0	0	1	0	0	0	0	1	0	0
0	2	66	0	1	1	0	0	0	0	0	0	1	0	1	0	0	0	0	0	2	0	0	0	0
0	1	76	1	0	0	0	0	0	0	0	0			1	0		0	0	2	1	0	0	1	0
0	2	83	1	0	0	0	0	1	0	1	0	0	0	1	0	0	0	0	2	2	1	2	1	0
0	1	75	0	0	1	0	0	0	0	0	0	0	0	0	0	0	0	0	0	0	0	1	0	0
0	2	72	0	0	1	0	0	1	1	0	0	0	0	1	0	0	0	0	0	0	0	0	0	0
0	2	76	1	0	1	0	0	0	0	0	0	0	0	0	1	1	1	0	2	2	0	1	1	0
0	2	65	0	0	0	0	0	0	0	0	0	0	0	1	0	0	0	0	1	0	0	1	0	0
0	2	77	0	0	1	0	0	0	0	0	0	0	0	1	0	0	0	0	1	1	0	1	0	0
0	1	81	0	0	1	0	0	1	1	1	0	1	1	0	1	0	0	0	0	0	0	0	0	1
0	2	72	0	0	1	0	0	1	0	0	0	0	0	0	0	0	0	0	0	0	0	0	1	0
0	1	78	0	1	0	0	0	0	0	0	0			0	0		1	0	0	0	0	1	0	0
0	2	75	0	1	0	0	1	1	1	0	0	0		0	0	0	0	0	1	0	0	0	0	0
0	2	74	1	1	1	0	0	0	0	0	0	0	0	1	0	1	0	0	0	0	0	1	1	0
0	1	72	0	0	0	0	0	0	1	0	0	0	0	1	0	0	0	0	0	2	0	1	0	0
0	2	74	1	1	1	0	0	0	0	0	0	0	0	1	0		1	0	2	1	1	1	0	0
0	1	72	0	0	0	1	0	1	0	0	0	0	1	1	0	0	0	0	0	1	0	1	0	0
0	2	70	0	0	0	0	0	1	0	0	0	0	0	0	0	0	0	0	2	1	0	1	0	0
0	1	72	0	0	1	0	0	0	0	0	0	1	1	1	0	0	0	0	0	0	0	1	0	0
0	2	70	1	0	1	0	1	1	0	0	0	0	0	1	0	0	0	0	0	1	0	1	0	0
0	1	74	1	1		0	0	1	0	0	1	0	1	1	1	0	0	0	0	0	0	0	0	0
0	2	66	1	1		1	0	1	0	0	0	1	0	1	0	0	1	0	0	0	0	1	0	0
0	2	75	0	1	0	0	0	1	0	0	0	1	0	1	0	0	0	0	0	0	0	1	0	0
0	1	71	0	0	0	1	0	0	0	0	0	0	0		0	0	0	0	0	0	0	0	0	0
0	1	70	0	1	0	0	0	0	0	0	0	0	0		0	0	0	0	0	0	0	0	0	0
0	2	67	0	0	0	0	0	0	1	0	0	0	0	1	1	0	0	0	0	0	0	0	0	0
0	2	68	1	0	1	0	0	0	0	1	0	0	0	1	1	0	0	0	0	0	0	1	0	0
0	2	67	0	0		0	0	1	0	0	0	0	0	0	0	0	0	0	0	0	0	0	0	0
0	1	65	0	0	1	0	0	1	0	0	0	1	1	1	0	0	0	0	0	0	0	0	0	0
0	1	77	0	0	1	0	0	0	0	0	0	0	1	0	0	0	0	0	2	2	0	0	0	0
0	2	70	0	1	1	0	0	0	0	0	0	0	0	1	0	0	1	0	2	1	0	1	0	0
0	1	69	0	0	0	0	0	1	0	0	0	1	1	0	0	0	0	0	1	1	0	1	0	0
0	2	65	0	0	0	1	1	0	0	0	0	0	0		0	0	0	0	0	0	0	0	0	0
0	1	81	0	1	1	0	1	0	0	0	0			1	0		0	0	0	0	0	1	0	0
0	2	71	1	0	1	0	1	1	0	1	1	0	0	1	1	0	0	0	1	0	0	1	0	0
0	1	68	0	1	1	1	0	0	0	1	0	0	1	1	0	0	0	0	0	0	0	0	0	0
0	2	72	0	1	1	0	0	1	0	0	0	0	0	0	0	0	0	0	2	2	2	1	0	0
0	1	72	0	0	1	1	0	0	0	0	0	1	1	0	0	0	1	0	2	2	2	1	0	0
0	2	80	1	1	0	0	1	0	0	0	0	0	1	1	0	0	0	0	0	0	0	0	0	1
0	1	80	0	0	1	0	0	1	1	1	0	0	1	1	0	0	0	0	0	2	0	0	0	0
0	2	76	0	0	1	0	0	0	0	0	0			1	0		0	0	0	1	0	1	0	0
0	2	87	1	0	1	0	0	1	0	0	0	0	0	0	0	0	0	0	2	1	2	2	0	1
0	1	74	0	0	0	0	0	0	0	0	0			1	0		0	0	0	0	0	0	0	1
0	2	70	0	0	0	0	1	0	0	0	0	0	0	1	0	1	0	0	2	2	1	1	0	0
0	2	65	0	1	1	1	1	0	0	0	0	0	1		1	0	0	0	0	0	0	0	0	0
0	1	71	0	1	1	0	0	1	0	0	0	0	0	1	0	0	1	0	0	0	0	0	0	0
0	1	80	0	1	1	0	0	0	0	0	0	1	1	1	1	1	1	0	0	0	0	0	0	0
0	1	74	0	0	1	1	0	1	0	0	0	0	0	1	0	0	0	0	0	0	0	0	0	0
0	2	72	0	1		0	0	1	0	0	0	0	0	0	0	0	0	0	2	0	0	0	0	0
0	1	67	0	0	1	1	0	1	0	0	0	0	1	0	0	0	0	0	0	0	0	0	0	0
0	2	79	0	0	1	0	1	0	1	1	0	0	0	1	1	1	0	0	0	0	1	0	0	1
0	1	66	0	0	1	1	1	0	1	0	0	0	0	1	0	0	1	0	0	0	0	0	0	0
0	1	70	0	0	0	0	1	0	0	0	0	0	1	1	0	0	0	0	0	0	0	0	0	0
0	2	67	0	0	1	0	1	0	0	0	0	0	0	0	0	0	0	0	0	0	0	0	0	0
0	1	68	0	0	1	1	0	0	0	0	0	0	1	1	0	0	0	0	0	0	0	0	0	0
0	1	66	0	0	0	0	0	1	0	0	0	1	1	0	1	0	0	0	2	0	0	0	0	0
0	1	76	0	1	1	0	0	1	0	0	0	0	1	1	0	0	0	0	0	0	0	1	0	0
0	2	73	0	0	1	0	0	0	1	0	0	0	1	1	0	0	0	0	0	0	0	1	0	0
0	1	73	0	0	0	0	1	0	1	0	0	0	0	1	0	0	0	0	1	1	0	0	0	0
0	1	66	0	0	0	0	0	0	0	0	0	0	0	1	0	0	0	0	1	1	0	0	0	0
0	2	77	1	1	1	0	0	0	0	0	0	0	0	0	0	0	0	0	2	0	1	2	0	0
0	2	72	0	0	0	0	0	0	0	0	0	0	0	1	0	0	0	0	0	1	1	0	0	0
0	2	70	0	0		0	0	0	0	0	0	0	0	0	0	0	0	0	2	2	0	0	0	0
0	1	82	0	0	0	0	0	0	0	0	0	0	0	1	0	0	0	0	0	0	0	1	0	1
0	2	79	0	0	0	0	0	0	1	0	0	0	0	1	0	0	0	0	0	0	0	0	0	0
0	2	67	0	0	1	0	0	0	0	0	0	0	0	1	0	0	0	0	0	0	0	1	0	0
0	1	83	0	0	1	0	0	0	0	0	0	0	0	1	0	0	0	0	0	0	0	0	0	1
0	2	78	1	1	1	0	0	1	0	0	0	0	0	0	1	1	0	0	0	0	0	0	0	0
0	2	72	1	1	1	1	0	1	0	0	0	0	1	0	0	0	0	0	1	0	1	1	0	0
0	2	72	1	1	1	0	1	0	0	0	0	0	0	1	0	0	0	0	1	1	0	1	0	0
0	2	68	0	1	1	0	0	1	0	0	0	0	0	1	0	0	0	0	0	0	0	0	0	0
0	1	74	0	1	1	1	1	1	0	0	0	0	0	0	0	0	0	0	1	1	0	1	0	1
0	2	71	0	0	1	0	0	0	0	0	0	0	0	0	0	0	0	0	2	0	0	1	2	0
0	2	73	0	0	1	0	0	1	0	0	0	0	0	0	0	1	0	0	2	2	0	0	0	0
0	1	78	1	0	1	0	0	0	0	0	0	0	1	1	0	0	0	0	0	0	0	1	0	0
0	1	69	0	0	1	1	1	1	0	0	0	1	1	1	0	0	0	0	0	0	0	0	0	0
0	1	65	0	0	1	1	0	0	0	0	0	1	1	1	0	0	0	0	0	0	0	0	0	0
0	1	71	0	0	1	0	0	0	0	0	0	0	1	1	0	1	1	0	0	0	0	0	0	0
0	2	65	1	0	1	0	0	0	0	0	0	0	0	0	0	0	0	0	2	0	0	1	0	0
0	2	67	0	0	0	0	1	0	0	0	0		0	1	0	0	1	0	0	2	0	1	0	0
0	1	73	0	0	0	0	0	1	0	0	0	1	1	1	0	0	0	0	1	0	0	0	0	0
0	2	68	0	1	1	0	0	0	0	0	0	0	0	1	1	0	0	0	0	0	0	0	0	0
0	1	78	0	0	0	0	0	0	0	0	0	0	1	1	0	0	0	0	0	0	0	1	0	0
0	2	71	0	0	0	0	0	1	0	0	0	0	0	1	0	0	0	0	0	0	0	1	0	0
0	1	67	0	0	0	0	1	0	1	0	0	1	0	0	1	0	0	0	1	1	0	2	0	0
0	1	68	0	0	1	0	1	1	1	0	0	0	1	1	1	0	0	0	0	0	0	0	0	0
0	1	71	0	0	1	0	0	0	0	0	0	1	0	1	1	1	0	0	0	0	0	0	0	0
0	2	70	0	0	1	0	0	0	1	0	0	0	0	0	1	0	0	0	2	2	0	1	0	1
0	1	74	0	0	1	0	0	1	0	0	0	1	1	1	1	1	0	0	0	1	0	0	0	0
0	2	74	0	0		0	0	0	0	0	0	0	0	1	1	0	0	0	0	2	0	0	0	0
0	2	82	1	0		0	0	0	0	1	0	0	0	0	0	1	0	0	2	2	1	1	0	1
0	1	78	0	0	0	0	0	0	0	0	0	1	1	0	0	0	0	0	2	2	1	1	0	0
0	2	68	1		1	0	0	0	0	0	0	0	0	1	0	0	0	0	0	0	2	0	0	0
0	1	68	0	0	1	1	0	1	1	1	0	0	0	1	1	0	0	0	0	0	0	0	0	0
0	2	80	0	1		0	1	0	0	0	0				0		0	0	0	1	0	0	0	0
0	1	87	1	1	0	0	0	0	0	0	0	0	1		1	0	0	0	0	1	0	0	0	0
0	1	75	1	1	1	0	0	0	0	1	0	0	1	1	0	1	1	0	0	0	0	1	0	0
0	2	85	1	0	0	0	1	1	0	0	0	0	0	1	0	1	0	0	0	1	0	0	0	1
0	1	77	0	0	1	1	0	1	0	0	0	0	0	0	0	0	0	0	0	0	0	1	0	1
0	2	71	0	0	1	1	0	0	1	0	0	0	0	0	0	0	0	0	2	1	0	1	0	0
0	1	69	0	0	1	0	1	1	0	0	1	1	1	0	0	0	0	0	2	1	0	0	0	1
0	2	70	0	1	1	0	0	0	1	0	0	0	1	0	0	0	0	0	2	0	0	0	0	0
0	1	68	0	1	1	0	0	0	0	0	0	0	1	1	0	0	1	0	0	1	0	0	0	0
0	2	66	1	1	1	1	0	1	1	0	0	1	1	0	0	0	0	0	0	0	0	0	0	0
0	2	65	0	0	0	1	0	0	0	0	0	0	0		0	0	0	0	0	0	0	0	0	0
0	2	68	1	1	1	1	1	1	0	0	0	0	0	1	0	0	0	0	0	0	0	1	0	0
0	1	70	0	0	1	0	0	1	0	0	0	1	1	0	0	1	0	0	1	0	0	0	0	0
0	2	66	0	0	0	0	0	0	0	0	0	0	0	0	0	0	0	0	0	2	0	0	0	0
0	2	71	0	1	0	0	0	1	0	0	0	0	0	1	1	1	0	0	0	0	0	0	0	1
0	1	73	0	0	1	0	0	0	0	0	0	0	1	0	0	0	1	0	0	2	0	0	0	0
0	2	66	0	0	1	0	0	0	0	0	0	0	0		0	1	1	0	0	1	0	0	0	0
0	1	71	0	0	0	0	0	0	0	0	0	0	0	0	0	0	0	0	2	2	0	0	2	0
0	2	65	0	0	0	0	1	0	0	0	0	0	0	1	0	0	0	0	1	1	2	1	0	0
0	1	71	0	0	1	0	0	0	1	0	0	0	1	0	0	0	1	0	0	1	0	0	1	0
0	2	71	0	0	1	1	1	0	0	0	0	0	0	1	0	0	0	0	0	0	0	0	0	0
0	1	84	0	0		0	0	1	0	0	0	0	1	1	0	1	0	0	0	0	0	0	0	1
0	2	68	0	0	0	0	0	0	0	0	0	0	0	0	0	0	0	0	2	2	2	1	1	0
0	2	67	0	0	0	0	0	0	0	0	0	0	0	0	0	0	0	0	2	2	0	1	0	0
0	2	72	0	0	0	1	0	1	0	0	0	1	0	0	0	0	0	0	2	2	0	0	1	0
0	1	69	0	0	1	0	0	0	0	1	0	0	0	0	0	0	0	0	2	0	2	0	0	0
0	2	72	0	1	1	0	0	1	0	0	0	0	0	0	0	0	0	0	2	2	1	2	1	0
0	2	82	0	0		0	0	0	0	0	0	0	0	0	0	0	0	0	2	1	0	1	2	0
0	2	74	0	0	0	1	0	0	0	0	0	0	0	1	0	1	0	0	2	1	0	1	1	0
0	1	72	0	0	0	1	1	0	0	0	0	0	0	0	0	0	0	0	1	1	0	0	0	0
0	2	69	1	0	0	0	0	0	0	0	0	0	0	1	1	0	0	0	0	1	0	0	1	0
0	1	67	0	0	0	0	1	0	0	0	0	0	1	0	1	1	0	0	1	1	0	0	0	0
0	1	65	0	0	0	1	0	0	0	0	0	1	1	1	0	0	0	0	1	1	0	0	0	0
0	2	81	0	0	0	0	0	0	0	0	0			1	0		0	0	0	1	0	0	0	0
0	2	73	0	0	0	1	0	0	0	0	0	0	0	1	0	0	0	0	0	0	0	0	0	0
0	2	72	1	0	0	1	0	1	0	0	0	0	0	1	0	0	0	0	0	0	0	0	0	0
0	1	70	0	0	1	0	0	0	1	0	0	1	0	1	0	0	0	0	1	0	0	0	0	0
0	1	69	0	1	0	0	0	0	1	0	0	1	1	1	0	0	0	0	0	0	0	1	0	0
0	2	73	0	0		0	1	0	0	0	0	0	0	0	0	1	0	0	2	0	0	0	0	0
0	1	75	0	0	1	0	0	0	0	0	0	0	0	0	0	0	0	0	2	2	0	0	2	0
0	2	66	0	0	1	0	0	0	0	0	0	0	0	0	0	0	0	0	2	2	0	0	1	0
0	1	77	0	0	0	1	0	0	0	0	0			0	0		0	0	1	2	0	1	0	1
0	2	72	0	0	0	0	0	1	0	0	0	0	0	0	0	0	0	0	0	2	0	0	0	0
0	2	67	1	0	0	0	0	0	0	0	0	0	0	0	0	0	0	0	2	1	0	1	0	0
0	2	71	1	0		0	0	1	0	0	0	0	0	1	0	0	1	0	2	2	1	1	0	0
0	1	72	0	0	0	0	0	0	0	0	0	1	1	0	0	0	0	0	2	2	0	1	0	0
0	1	77	0	1	0	0	0	1	0	0	0	1	0	1	0	0	0	0	0	0	0	1	0	0
0	2	71	0	0	0	0	0	0	0	0	0	0	0	1	1	0	0	0	0	0	0	1	0	0
0	1	67	0	0		1	0	0	0	0	0	0	1	1	0	0	0	0	0	2	0	1	0	0
0	1	67	0	0	0	1	0	0	0	0	0	1	1	0	0	0	0	0	2	2	0	0	2	0
0	2	71	1	1	0	0	0	1	0	0	0	0	0	0	0	0	0	0	0	0	0	0	0	0
0	2	72	0	1	1	0	0	1	0	0	0	0	0	0	0	0	0	0	2	2	2	1	1	0
0	1	72	0	1	1	0	0	0	0	0	0	1	1	1	0	0	0	0	0	1	1	0	0	0
0	2	68	0	1	1	0	0	1	0	0	0	0	0	1	0	0	0	0	2	2	1	1	0	0
0	1	67	0	0	1	0	0	1	0	0	0	1	1	1	0	0	0	0	2	0	0	0	0	0
0	2	76	1	1	1	0	0	0	0	0	0	0	0	0	0	0	0	0	2	1	1	0	0	0
0	2	73	0	1	1	0	0	1	0	0	0	0	0	0	0	0	0	0	2	1	0	0	0	0
0	2	68	0	0	0	0	0	0	0	0	0	0	0	1	1	1	1	0	0	0	0	0	0	0
0	2	69	0	0	1	0	0	1	0	0	0	0	0	0	0	0	0	0	1	1	0	0	0	0
0	2	66	0	0	0	0	0	1	0	1	0	0	0	0	0	0	0	0	2	1	1	1	1	0
0	2	78	1	0	1	0	0	0	0	0	0	0	0		0		0	0	0	0	1	0	0	1
0	2	70	1	0	1	1	0	0	0	1	0	0	0	0	0	0	0	0	2	0	0	1	0	0
0	1	69	0	0	1	0	0	0	0	0	0			1	0		1	0	1	1	0	1	0	1
0	2	66	0	0	1	0	0	0	0	0	0	0	0	0	0	1	0	0	0	0	0	0	0	0
0	2	70	0	0	1	0	1	1	0	0	0	0	0	0	0	1	0	0	0	0	0	0	0	0
0	2	79	1	1	0	0	0	0	0	0	0			1	0		0	0	0	2	2	0	0	0
0	2	73	0	0	1	0	1	1	0	0	0	0	0	1	0	0	0	0	0	0	1	0	0	0
0	2	65	0	0	1	0	1	0	0	0	0	0	0	1	0	0	0	0	0	0	0	0	0	0
0	1	72	0	1	0	0	0	1	0	0	1	0	1	1	1	0	1	0	0	0	0	0	1	1
0	2	66	0	0	1	0	0	0	0	0	0	0	0	0	0	0	0	0	0	0	0	0	1	0
0	2	65	0	0	1	0	0	1	0	0	1	0	0	1	1	0	0	0	0	2	0	1	0	0
0	2	66	0	0	0	0	0	0	0	0	0	0	0	0	0	0	0	0	0	1	0	1	0	0
0	1	67	0	0	0	0	0	1	0	0	0	0	1	1	0	0	0	0	0	1	0	1	1	0
0	1	70	0	0	0	0	1	0	0	1	0	1	1	0	0	0	0	0	2	1	0	0	0	0
0	2	68	0	0	1	0	0	0	0	0	0	0	0	0	0	1	0	0	0	2	0	0	0	0
0	1	77	0	0	0	0	1	1	0	0	0	1	1	0	0	0	0	0	0	0	0	0	0	1
0	2	77	0	0		0	0	1	0	0	0	0	1	1	0	1	0	0	0	2	2	2	0	0
0	2	69	0	0	0	0	0	0	0	0	0	0	0	0	1	0	0	0	2	2	0	0	0	0
0	1	75	0	0	1	0	0	1	0	0	0	1	1	1	1	1	0	0	0	0	0	0	0	1
0	2	70	0	0	1	0	0	0	0	0	0	0	0	1	0	0	0	0	0	0	1	1	0	0
0	1	68	0	0	0	0	0	0	0	0	0	1	1		0	0	0	0	0	0	0	1	0	0
0	2	78	0	0	0	0	0	1	1	0	0	0	0	1	1	0	0	0	0	1	0	0	0	1
0	2	66	1	0	1	0	0	0	0	0	0	0	0	1	0	1	0	0	0	0	0	0	0	0
0	2	71	0	0	1	0	0	0	0	0	0	0	0	0	0	0	0	0	2	0	0	0	0	0
0	2	66	0	0	0	1	0	1	0	0	0	0	0	0	0	0	0	0	0	0	0	0	1	0
0	1	68	0	0	0	1	1	0	0	0	0	1	0	1	1	0	0	0	1	1	1	1	0	1
0	2	65	0	0	0	1	0	0	0	0	0	0	0	0	0	0	0	0	2	2	0	1	0	0
0	1	75	0	1	1	0	0	0	0	1	0	1	1	1	1	0	1	0	0	0	0	0	0	0
0	2	65	0	0	1	0	1	1	1	1	0	0	0	0	1	0	0	0	0	0	0	0	0	0
0	2	65	1	0	1	0	1	0	0	0	0	1	0	0	0	0	0	0	0	0	0	0	0	0
0	1	72	0	0	1	0	0	0	0	1	1	1	0	0	0	1	1	0	2	0	2	1	0	1
0	2	71	0	0	1	0	0	1	0	0	0	0	0	1	0	0	0	0	0	0	0	0	0	0
0	1	71	0	1	0	0	0	1	0	0	0	1	1	1	0	0	0	0	0	0	0	0	0	0
0	2	72	1	0	1	0	0	0	0	0	0	0	0	0	0	1	1	0	2	0	0	0	0	0
0	1	74	0	0	1	1	0	0	0	0	0	1	1	0	0	0		0	2	0	0	0	0	0
0	1	75	0	0	0	0	0	1	0	0	0	1	0	1	0	0	1	0	0	2	1	1	0	0
0	2	70	0	1	0	0	0	0	0	1	0		0	1	0	0	0	0	0	1	0	0	0	0
0	1	76	0	0	1	1	0	0	0	0	0	0	0	0	0	0	0	0	2	2	2	2	2	0
0	2	70	0	0	1	0	0	1	0	0	0	0	0	0	0	1		0	2	2	2	1	0	1
0	2	73	0	0	0	0	0	0	0	0	0	0	0	0	0	0	0	0	2	1	0	1	0	0
0	2	72	1	0	0	0	0	0	0	0	0	1	0	1	0	0	0	0	2	2	0	2	0	0
0	2	67	0	0	1	0	0	1	0	0	0	0	0	1	0	0	0	0	0	0	0	1	0	0
0	1	67	0	0	1	0	0	0	0	0	0	0	1		0	0	0	0	0	0	0	0	0	0
0	1	74	0	0		1	0	1	0	0	0	0	1	0	1	0	0	0	0	0	0	0	0	0
0	2	67	0	1	1	1	1	0	0	0	0	0	0	1	0	0	0	0	0	0	0	0	0	0
0	2	65	0	0	1	0	0	0	0	0	0	0	0	1	0	0	1	0	2	0	0	0	0	0
0	2	70	1	0	0	0	0	0	0	0	0	0	0	0	0	0	0	0	2	1	0	1	0	0
0	2	70	1	0	1	1	1	0	0	0	0	0	0	0	0	0	0	0	2	0	0	0	0	0
0	2	69	0	0	1	0	0	0	0	0	0	0	1	0	0	0	0	0	2	2	0	1	0	0
0	1	65	0	0	1	0	0	1	1	0	0	1	1	1	0	0	0	0	0	0	0	0	0	0
0	1	70	0	0	1	1	0	0	0	0	0	0	1	1	0	0	0	0	0	0	0	1	0	0
0	2	67	0	0	1	1	0	1	0	0	0	0	0	1	0	0	0	0	0	0	0	0	0	0
0	2	67	0	0	0	0	0	0	0	0	0	0	1	0	0	0	0	0	0	0	0	1	0	0
0	1	65	0	0	0	0	1	0	0	0	0			0	0		0	0	1	0	0	0	0	0
0	1	77	0	0	1	0	0	0	0	1	0	0	0	0	0	0	0	0	0	1	0	1	1	0
0	2	83	1	1	1	0	0	1	0	0	0	0	0	1	0	1	0	0	0	2	1	1	1	0
0	1	67	0	0	1	1	1	0	0	0	0	1	1	0	0	0	0	0	0	1	0	0	0	0
0	1	67	0	1	0	0	1	1	0	0	0	1	1	1	0	0	0	0	0	0	0	0	0	0
0	1	82	0	0	1	0	0	1	0	0	0	0	1	1	1	1	0	0	0	1	1	1	0	1
0	2	82		0		0	0	0	0	0	0			1	0		1	0	0	0	0	0	0	0
0	1	67	0	0	0	0	0	0	0	0	0	1	1	1	0	0	0	0	0	0	0	0	0	0
0	1	66	0	0	0	0	0	0	0	0	0	1	1	1	0	0	0	0	1	0	0	0	0	0
0	1	70	0	0	0	0	0	1	0	0	0	1	1	0	0	0	0	0	2	1	0	0	1	0
0	1	77	0	1	0	0	0	0	1	0	0	0	0	1	0	0	0	0	0	1	1	0	0	0
0	2	71	0	1	0	0	0	1	0	0	0	0	0	0	0	0	0	0	2	0	1	0	0	0
0	2	65	0	0	1	0	1	1	0	0	0	0	0	0	0	0	0	0	0	0	0	0	0	0
0	2	68	0	0		0	0	0	0	0	0	0	0	0	0	0	0	0	1	1	0	1	1	0
0	1	67	0	0	0	0	1	1	1	0	0	1	1	1	0	0	0	0	0	1	0	0	0	0
0	2	66	0	0	1	0	0	0	0	0	0	0	0	1	0	1	0	0	2	1	0	1	0	0
0	1	70	0	0	1	0	0	1	1	1	0	0	1	1	1	0	0	0	0	1	0	1	1	0
0	2	68	0	1	1	0	0	0	0	0	0	0	0	1	0	0	0	0	0	2	0	1	2	0
0	2	65	1	0		1	0	0	0	0	0		0		0	0	0	0	0	0	0	0	0	0
0	1	70	0	0	1	0	0	0	1	0	0	0	1	1	0	0	1	0	0	2	0	0	0	1
0	1	66	0	1	1	0	0	0	0	0	0	0	1	1	0	1	0	0	0	0	0	0	0	0
0	1	67	0	0	1	1	1	0	0	0	0	1	0	1	0	0	0	0	1	1	0	1	0	0
0	1	65	0	0	1	0	0	0	0	0	0	1	1	0	0	0	0	0	0	0	0	0	0	0
0	2	70	1	0	1	1	1	1	0	0	0	0	0	1	0		0	0	0	0	0	0	0	0
0	2	78	0		1	0	0	0	0	1	0	0	0	1	0	0	0	0	0	2	1	0	0	0
0	1	70	0	0	0	0	0	0	1	0	0	0	1	0	1	1	0	0	2	0	0	0	0	1
0	2	68	0	0	0	0	1	0	0	0	0	0	0	0	0	0	0	0	2	2	0	0	0	0
0	1	72	0	0	1	0	1	1	0	0	0	1	1	0	0	0	0	0	2	1	0	0	0	0
0	2	71	0	0	1	0	0	1	0	0	0	0	0	1	0	0	0	0	0	0	0	0	0	0
0	2	86	1	0	1	0	0	1	0	0	0	1			1	1	1	0	0	0	0	0	0	1
0	1	79	0	1	1	1	0	0	0	0	0	1	0	1	0	0	0	0	0	0	0	0	0	0
0	2	75	0	1		1	0	0	0	0	0	0	0	1	0	0	0	0	0	1	0	0	0	0
0	1	72	0	0	1	1	0	0	0	0	0	0	1	0	0	0	0	0	2	2	0	1	0	0
0	2	71	1	1	0	1	0	0	1	0	0	0	0	0	0	0	0	0	0	2	0	0	0	0
0	1	67	0	0	1	0	0	1	0	0	0	0	1	1	0	0	0	0	0	0	0	0	0	1
0	1	80	0	0		0	1	0	1	0	0	0	1	1	0	1	0	0	0	0	1	1	0	0
0	2	74	0	0		0	1	1	0	0	0	0	0	1	0	0	0	0	0	1	0	0	0	0
0	1	80	0	1	1	0	0	1	0	0	0	0	1	0	0	0	0	0	2	0	1	0	0	0
0	2	76	0	1	1	0	1	1	0	0	0	0	0	1	0	0	0	0	0	0	1	0	0	0
0	2	76	0	0		0	0	1	0	0	0	0	0	1	0	0	1	0	0	2	0	0	0	0
0	2	79	1	0	0	1	0	0	0	0	0	0	0	0	0	0	0	0	2	2	0	0	0	0
0	1	70	0	1	1	1	0	1	1	0	0	1	1	0	1	0	1	0	0	0	0	0	0	0
0	2	68	0	1	1	1	0	1	0	0	0	0	0	0	0	0	0	0	0	0	0	0	0	0
0	2	79	1	1		0	1	0	0	0	0	0	0	0	0	0	0	0	2	2	0	0	0	0
0	1	70	0	0	0	1	0	1	0	0	0	1	1	0	0	0	0	0	0	0	0	0	0	0
0	2	67	0	0	0	0	0	0	0	0	0	0	0		0	0	0	0	0	1	0	0	0	0
0	2	73	1	0	1	0	0	0	0	0	0	0	0	0	0	1	0	0	0	1	0	1	0	0
0	2	68	0	0	0	0	1	1	0	0	0		0	1	0	0	0	0	2	0	0	0	0	0
0	1	74	1	0	0	0	0	1	0	0	0	1	0	0	1	1	0	0	0	0	0	0	0	0
0	1	66	0	0	1	1	1	1	0	0	0	1	0	0	0	1	0	0	0	0	0	0	0	0
0	1	70	0	1	1	0	0	0	1	0	0	0	1	0	0	1	0	0	0	0	0	0	0	0
0	2	66	0	0	1	0	0	0	0	1	0	0	0	1	1	1	0	0	0	0	0	0	0	0
0	2	83	1	0	0	1	0	1	0	0	0	0	0	1	0	0	0	0	0	0	0	0	0	0
0	1	76	1	1	0	0	1	1	0	1	0	1	1	1	1	1	1	0	2	0	2	1	0	0
0	2	90	1	0	0	0	1	0	1	0	0	0	0	1	0	0	0	0	0	0	1	0	0	0
0	2	67	0	1	1	1	1	0	0	1	0	0	1	1	1	1	0	0	0	0	0	0	0	0
0	1	66	0	1	1	0	1	1	1	0	1	1	1	0	0	0	0	0	0	0	0	0	0	1
0	1	69	0	0	1	0	0	0	0	0	0	1	1		0	0	0	0	2	0	0	0	0	0
0	2	73	0	1	1	1	0	0	0	0	0	0	0	0	0	1	0	0	2	2	1	1	2	0
0	1	68	0	0	0	0	0	1	0	0	0	0	0	1	0	0	0	0	2	2	0	0	0	0
0	2	68	0	0		0	0	0	0	0	0	0	1	0	1	0	0	0	0	0	0	0	0	0
0	2	77	1	1	0	0	1	1	0	0	0	0	0	0	0	1	0	0	2	1	1	0	0	0
0	1	70	0	0	1	1	0	0	1	0	0	0	1	0	0	0	0	0	1	0	0	0	0	0
0	2	68	0	0	1	0	0	0	0	0	0	0	0	0	0	0	1	0	2	1	0	0	0	0
0	1	69	0	0	1	0	0	0	0	0	0	1	1	1	1	0	1	0	0	2	0	0	0	1
0	2	65	0	0	0	0	0	0	0	0	0	0	0	0	0	0	0	0	0	2	0	0	0	0
0	2	86	1	1		0	0	0	0	0	0	0	0	1	0	0	1	0	0	0	0	0	0	0
0	1	72	1	0	1	0	0	0	0	1	0	0	1	1	1	1	1	0	0	0	0	0	0	0
0	1	73	0	0	1	0	0	1	0	0	0	1	1	1	0	0	0	0	1	1	0	0	0	1
0	2	68	0	0	1	0	1	0	0	0	0	0	1	1	0	0	0	0	0	2	0	0	0	0
0	1	73	0	0	1	0	0	1	0	0	1	1	1	0	1	1	0	0	1	0	0	0	0	0
0	1	67	0	0	1	1	0	0	0	0	0	1	1	1	0	0	0	0	0	0	0	0	0	1
0	2	66	0	0	1	0	0	1	0	0	0	0	0	1	0	1	0	0	0	1	0	0	0	0
0	1	76	0	0	1	0	0	0	0	0	0	1	1	1	0	0	1	0	0	0	0	0	0	1
0	2	70	1	1	1	0	1	0	0	0	0	0	1	1	0	0	0	0	0	0	0	0	0	0
0	1	69	0	0	1	0	0	0	0	0	0	1	0	1	0	0	0	0	0	0	0	0	0	0
0	1	73	0	0	0	0	1	1	0	0	0	1	1	0	0	0	0	0	1	0	0	0	0	0
0	2	75	1	1	0	0	0	0	0	0	0	0	0		0	1	0	0	0	0	0	1	0	0
0	2	74	0	0		0	1	1	0	0	0	0	0	1	0	1	0	0	0	0	0	0	0	0
0	2	73	0	0	1	0	0	0	0	0	0	0	0	0	0	0	0	0	0	2	0	0	0	0
0	1	70	0	0	0	0	0	1	0	0	0	0	1	0	0	0	0	0	0	0	0	1	0	0
0	2	66	0	0	0	0	1	1	0	0	0	0	0	0	0	0	0	0	0	0	0	0	0	0
0	2	67	0	0	1	1	1	0	0	0	0	0	1	1	0	0	0	0	0	0	0	0	0	0
0	2	66	0	0	0	0	0	0	0	0	0	0	0	1	0	1	1	0	0	0	0	0	0	0
0	1	76	0	1	1	0	0	0	0	0	0			1	0			0	0	1	0	0	0	0
0	2	77	0	1	1	0	0	1	0	0	0	0	0	1	0	0	0	0	0	0	0	0	0	0
0	2	93	1			0	0	1	0	0	0	0	0	1	0	1	0	0	0	0	0	0	0	1
0	1	66	0	0	1	1	0	1	0	0	0	1	1	1	0	0	0	0	0	0	0	0	1	0
0	2	65	0	0	1	1	0	0	0	0	0	0	0	1	0	0	0	0	0	0	0	0	0	0
0	1	67	0	0	0	0	1	0	0	0	0	1	1	0	0	0	0	0	0	0	0	1	0	0
0	2	67	0	0	0	1	0	0	0	0	0	1	0	1	0	0	0	0	0	2	0	1	0	0
0	2	66	0	0	1	0	0	0	0	0	0	0	0	1	1	1	1	0	2	0	0	0	0	0
0	1	65	0	0	0	1	0	0	0	0	0	1	1	1	0	0		0	0	0	0	0	0	0
0	2	71	0	0	1	0	0	0	0	0	0	0	0	1	0	0	0	0	0	0	0	0	2	0
0	2	69	0	1	1	0	1	0	0	0	0	0	0	1	0	0	1	0	1	0	0	0	0	0
0	1	84	1	1	0	0	0	1	0	0	0	1	1	1	0	0	1	0	0	1	0	0	0	0
0	2	66	0	0	1	1	0	0	0	0	0	0	0	1	0	0	0	0	0	1	0	0	0	0
0	1	68	0	0	1	0	0	0	0	0	0	0	0	1	0	0	0	0	0	2	0	0	1	0
0	1	72	0	0	1	1	0	0	0	0	0	1	1	0	0	0	0	0	0	0	0	1	0	0
0	2	76	1	1		0	0	1	0	0	0	0	0	1	0	0	0	0	0	0	0	0	0	0
0	1	68	0	0	0	0	0	0	0	0	0	1	1	0	0	0	0	0	0	0	0	0	0	0
[truncated: 34,079 more rows]
